# Supplementary material for: Pharmacological CDK4/6 inhibition reveals a p53‐dependent senescent state with restricted toxicity
Source: EMBO J. 2022 Jan 5;41(6):e108946. doi: 10.15252/embj.2021108946 (PMC8922251; doi:10.15252/embj.2021108946)
Supplement: Supplementary file 2 — Table EV1 [file EMBJ-41-e108946-s001.xlsx]

## Sheet: Doxorubicin UP
p-value	q-value	pathway	source	external_id	members_input_overlap	members_input_overlap_geneids	size	effective_size
1.1904e-18	3.46405e-15	Lysosome - Homo sapiens (human)	KEGG	path:hsa04142	ENSG00000256043; ENSG00000197746; ENSG00000065000; ENSG00000078081; ENSG00000141337; ENSG00000143387; ENSG00000101160; ENSG00000197081; ENSG00000119899; ENSG00000166340; ENSG00000100280; ENSG00000213614; ENSG00000010404; ENSG00000177628; ENSG00000179163; ENSG00000175416; ENSG00000157823; ENSG00000117984; ENSG00000204386; ENSG00000159720; ENSG00000070718; ENSG00000134575; ENSG00000102393; ENSG0000…	3073; 3074; 5641; 9741; 8722; 20; 533; 535; 537; 4125; 4126; 53; 2629; 84572; 2799; 23659; 3482; 4758; 2717; 162; 5660; 1200; 1203; 1212; 10947; 2760; 4864; 8943; 6448; 138050; 3916; 10577; 3423; 3425; 5476; 57192; 9583; 26088; 22901; 26503; 9114; 411; 410; 427; 50617; 27074; 967; 6609; 2517; 1497; 1508; 1509; 1513; 1514; 1519; 1520; 1522; 2548; 10239	123	123		17.9243
2.43e-13	3.53565e-10	Immune System	Reactome	R-HSA-168256	ENSG00000138411; ENSG00000111981; ENSG00000138798; ENSG00000049759; ENSG00000113732; ENSG00000169032; ENSG00000160460; ENSG00000132639; ENSG00000130202; ENSG00000204592; ENSG00000160714; ENSG00000240849; ENSG00000082781; ENSG00000184979; ENSG00000166908; ENSG00000076641; ENSG00000149925; ENSG00000116663; ENSG00000116661; ENSG00000163013; ENSG00000156711; ENSG00000101439; ENSG00000134070; ENSG0000…	2519; 56667; 10549; 4193; 196883; 1509; 5922; 11240; 966; 4126; 4773; 23108; 6892; 3134; 837; 3106; 4688; 8503; 5819; 533; 84876; 351; 8722; 1843; 1471; 3965; 10075; 1832; 26999; 55905; 290; 1026; 330; 10225; 54210; 3572; 3984; 6836; 2252; 200734; 5476; 369; 4747; 57520; 50617; 1540; 23250; 64750; 284; 55008; 2495; 9246; 1519; 10892; 4600; 4615; 5924; 6737; 51433; 1508; 10148; 5660; 7314; 9761; 1…	1950	1904		12.6144
1.26359e-12	1.22568e-09	Extracellular matrix organization	Reactome	R-HSA-1474244	ENSG00000113083; ENSG00000102265; ENSG00000163710; ENSG00000164733; ENSG00000172638; ENSG00000164305; ENSG00000091409; ENSG00000095587; ENSG00000157227; ENSG00000154736; ENSG00000090530; ENSG00000124145; ENSG00000106366; ENSG00000178209; ENSG00000105664; ENSG00000135047; ENSG00000156103; ENSG00000082781; ENSG00000118785; ENSG00000038427; ENSG00000259207; ENSG00000106397; ENSG00000261371; ENSG0000…	1306; 7148; 10893; 4312; 8573; 3918; 54829; 5351; 1605; 2192; 1291; 10491; 650; 1308; 283208; 6678; 2331; 84171; 5175; 55214; 2202; 30008; 7093; 1288; 1295; 5339; 5054; 3679; 7042; 3371; 4921; 5654; 9378; 3693; 23385; 1508; 5802; 58494; 1311; 5034; 4593; 4323; 3910; 8985; 7076; 4314; 3675; 3909; 3690; 6696; 1300; 7143; 3678; 4325; 977; 8751; 634; 4054; 3655; 5352; 3383; 4052; 11096; 7077; 1520; 1…	295	289		11.8984
1.79394e-11	1.30509e-08	Neutrophil degranulation	Reactome	R-HSA-6798695	ENSG00000117115; ENSG00000001036; ENSG00000132639; ENSG00000101160; ENSG00000176978; ENSG00000078902; ENSG00000123146; ENSG00000117984; ENSG00000108219; ENSG00000117592; ENSG00000198707; ENSG00000135677; ENSG00000013364; ENSG00000164733; ENSG00000145703; ENSG00000119655; ENSG00000109323; ENSG00000119801; ENSG00000100243; ENSG00000149925; ENSG00000127329; ENSG00000100321; ENSG00000166825; ENSG0000…	8560; 2519; 8972; 51646; 10857; 10549; 5049; 1509; 5329; 8694; 948; 5646; 5869; 11240; 5175; 966; 4126; 10493; 374395; 79895; 4758; 84418; 4257; 6616; 9145; 1476; 3106; 634; 5836; 138050; 29952; 410; 9588; 684; 960; 54472; 1471; 55313; 10075; 1832; 427; 290; 80184; 5273; 4125; 1535; 535; 9961; 7879; 5223; 8895; 5768; 5211; 121260; 6836; 5315; 5476; 3105; 81619; 3320; 10788; 272; 1778; 967; 22875;…	497	484		10.7462
9.92416e-11	5.35059e-08	Innate Immune System	Reactome	R-HSA-168249	ENSG00000124731; ENSG00000117115; ENSG00000171132; ENSG00000182326; ENSG00000145703; ENSG00000186111; ENSG00000132639; ENSG00000101160; ENSG00000204592; ENSG00000164733; ENSG00000155629; ENSG00000156587; ENSG00000177885; ENSG00000138798; ENSG00000117984; ENSG00000277586; ENSG00000150995; ENSG00000138646; ENSG00000108219; ENSG00000019991; ENSG00000117592; ENSG00000119655; ENSG00000198707; ENSG0000…	8560; 2519; 2335; 8972; 56667; 6288; 598; 10549; 5519; 4193; 684; 1514; 1509; 79132; 8694; 9140; 5646; 634; 1848; 11240; 5175; 4233; 966; 5581; 200734; 4773; 10493; 5602; 23396; 246330; 5170; 374395; 3082; 3665; 79895; 4758; 84418; 7706; 6616; 3075; 3482; 84513; 2885; 1727; 3690; 9145; 1476; 816; 23586; 5836; 80331; 4688; 25759; 8503; 138050; 29952; 410; 7867; 2246; 8767; 9588; 533; 5595; 351; 73…	1309	1276		10.0033
1.10321e-10	5.35059e-08	Protein processing in endoplasmic reticulum - Homo sapiens (human)	KEGG	path:hsa04141	ENSG00000120694; ENSG00000102595; ENSG00000087074; ENSG00000068912; ENSG00000185825; ENSG00000136770; ENSG00000103266; ENSG00000116406; ENSG00000197930; ENSG00000079332; ENSG00000109339; ENSG00000160803; ENSG00000076984; ENSG00000180879; ENSG00000101310; ENSG00000114850; ENSG00000185345; ENSG00000120725; ENSG00000113615; ENSG00000169223; ENSG00000109501; ENSG00000172071; ENSG00000163902; ENSG0000…	2081; 6184; 6185; 10802; 10808; 10299; 573; 6745; 6747; 6748; 23645; 6238; 8720; 27248; 26232; 5886; 9373; 7841; 7353; 10427; 10273; 10956; 10960; 64215; 10970; 3301; 29927; 9451; 10483; 3320; 3337; 267; 22824; 7466; 30001; 11231; 56681; 56893; 55666; 64374; 55176; 80267; 7327; 22926; 10134; 5034; 7095; 55741; 26270; 84447; 80331; 55757; 5071; 5602; 5609; 5610; 11253	166	165		9.95734
2.87931e-10	1.19697e-07	Direct p53 effectors	PID	p53downstreampathway	ENSG00000146648; ENSG00000138166; ENSG00000120129; ENSG00000143384; ENSG00000112378; ENSG00000173535; ENSG00000164938; ENSG00000177595; ENSG00000104689; ENSG00000048392; ENSG00000015475; ENSG00000141682; ENSG00000177606; ENSG00000117984; ENSG00000134574; ENSG00000019991; ENSG00000129473; ENSG00000124762; ENSG00000159388; ENSG00000102760; ENSG00000140464; ENSG00000118785; ENSG00000163235; ENSG0000…	55800; 3725; 604; 3976; 1647; 1956; 1969; 598; 10397; 5371; 1509; 639; 7306; 28984; 4233; 355; 467; 1643; 7421; 64065; 5054; 6890; 57103; 3082; 50484; 9448; 9518; 3486; 624; 407040; 637; 8795; 6696; 7832; 7039; 5366; 55367; 8797; 1847; 94241; 27244; 2232; 4170; 1462; 599; 1263; 4193; 1026; 3732; 8794; 1843	147	143		9.54071
1.73506e-09	6.31129e-07	EGFR1	NetPath	Pathway_EGFR1	ENSG00000124151; ENSG00000069869; ENSG00000076984; ENSG00000188313; ENSG00000078902; ENSG00000143333; ENSG00000177885; ENSG00000138798; ENSG00000187583; ENSG00000163399; ENSG00000160271; ENSG00000175866; ENSG00000169032; ENSG00000124145; ENSG00000178209; ENSG00000013364; ENSG00000125826; ENSG00000013588; ENSG00000175662; ENSG00000105976; ENSG00000083799; ENSG00000143479; ENSG00000064393; ENSG0000…	10723; 1308; 9732; 2048; 966; 5037; 5590; 57478; 9019; 2885; 1476; 10251; 8503; 8412; 5595; 5829; 351; 152137; 54472; 81848; 1917; 84951; 5801; 8436; 8027; 1969; 1832; 1051; 5580; 5786; 9741; 6772; 1601; 1981; 9961; 253260; 30011; 5223; 10318; 10616; 23558; 2888; 5315; 369; 8660; 6004; 5792; 10342; 5970; 28996; 5598; 6774; 10241; 3725; 1540; 5306; 5900; 5770; 3939; 10253; 56243; 5339; 54206; 8202…	458	454		8.76068
2.63499e-09	8.5198e-07	Senescence and Autophagy in Cancer	Wikipathways	WP615	ENSG00000125347; ENSG00000163453; ENSG00000122861; ENSG00000163739; ENSG00000113140; ENSG00000177606; ENSG00000026508; ENSG00000181634; ENSG00000169429; ENSG00000157227; ENSG00000145824; ENSG00000171490; ENSG00000169032; ENSG00000124762; ENSG00000105701; ENSG00000185896; ENSG00000136244; ENSG00000118058; ENSG00000106366; ENSG00000135679; ENSG00000115414; ENSG00000104368; ENSG00000146674; ENSG0000…	1300; 3490; 3659; 3553; 3552; 3488; 2919; 3486; 84335; 3569; 8878; 81631; 23770; 4323; 5604; 9140; 26156; 3576; 3572; 8804; 9547; 3665; 2932; 4193; 5327; 3159; 6678; 5328; 4297; 9966; 11345; 650; 3725; 1026; 960; 5054; 5055; 1051; 3916; 2335	105	105		8.57922
3.12968e-08	9.10737e-06	p53 signaling pathway - Homo sapiens (human)	KEGG	path:hsa04115	ENSG00000130766; ENSG00000112378; ENSG00000149212; ENSG00000164305; ENSG00000181790; ENSG00000177595; ENSG00000015475; ENSG00000141682; ENSG00000134574; ENSG00000124762; ENSG00000149547; ENSG00000170836; ENSG00000106366; ENSG00000135679; ENSG00000112576; ENSG00000146674; ENSG00000105173; ENSG00000026103; ENSG00000116717; ENSG00000175054; ENSG00000048392; ENSG00000118971; ENSG00000120889; ENSG0000…	896; 1026; 64393; 898; 8493; 3732; 51246; 836; 3486; 545; 355; 50484; 5054; 637; 64065; 9538; 143686; 55367; 595; 8795; 575; 4193; 1643; 27244; 1647; 83667; 5366; 1021; 894	69	69		7.5045
4.97302e-08	1.31559e-05	Photodynamic therapy-induced NF-kB survival signaling	Wikipathways	WP3617	ENSG00000081041; ENSG00000023445; ENSG00000112715; ENSG00000090339; ENSG00000003402; ENSG00000110330; ENSG00000169429; ENSG00000104365; ENSG00000129473; ENSG00000115008; ENSG00000104856; ENSG00000110092; ENSG00000196611; ENSG00000173039; ENSG00000149968; ENSG00000073756; ENSG00000125538; ENSG00000136244; ENSG00000077150	595; 599; 2920; 330; 5743; 3553; 3552; 3551; 3576; 329; 4314; 4312; 4791; 3383; 8837; 3569; 7422; 5971; 5970	35	35		7.30338
1.2223e-07	2.96407e-05	Cytokine Signaling in Immune system	Reactome	R-HSA-1280215	ENSG00000069869; ENSG00000027697; ENSG00000078902; ENSG00000125538; ENSG00000106089; ENSG00000177885; ENSG00000138798; ENSG00000277586; ENSG00000072062; ENSG00000019991; ENSG00000115306; ENSG00000169032; ENSG00000160460; ENSG00000107201; ENSG00000138646; ENSG00000148082; ENSG00000137713; ENSG00000104365; ENSG00000123496; ENSG00000240849; ENSG00000184979; ENSG00000095752; ENSG00000105976; ENSG0000…	6772; 3976; 23586; 5519; 5922; 3598; 1848; 200734; 2903; 5037; 5618; 3082; 2335; 3569; 7706; 8353; 9636; 2885; 3566; 816; 25759; 8503; 8878; 2246; 8767; 5595; 51191; 7316; 9462; 54472; 1843; 8945; 3965; 5979; 3434; 3656; 8741; 5786; 330; 3553; 1981; 4233; 3572; 387521; 9244; 2252; 369; 3606; 8660; 9180; 57731; 5970; 4747; 4599; 90865; 23529; 246330; 1846; 5770; 284; 1839; 5580; 9246; 4600; 4615; …	487	477		6.91282
1.61307e-07	3.61079e-05	Post-translational protein modification	Reactome	R-HSA-597592	ENSG00000102595; ENSG00000145362; ENSG00000041353; ENSG00000185499; ENSG00000166685; ENSG00000204843; ENSG00000124635; ENSG00000162066; ENSG00000134574; ENSG00000150991; ENSG00000154736; ENSG00000196313; ENSG00000115306; ENSG00000139629; ENSG00000101638; ENSG00000162631; ENSG00000160460; ENSG00000198380; ENSG00000108854; ENSG00000196547; ENSG00000135679; ENSG00000141582; ENSG00000087510; ENSG0000…	23011; 23275; 51005; 63908; 1605; 3017; 4193; 5371; 5329; 2621; 55343; 4245; 5869; 2673; 8329; 966; 54872; 10195; 6672; 1780; 5903; 11274; 56913; 90411; 7264; 50863; 10945; 287; 56667; 79947; 4758; 22901; 7706; 7070; 374; 8341; 288; 410; 7844; 92815; 23770; 503542; 55624; 23586; 7327; 9609; 79695; 11096; 8767; 7328; 9554; 7316; 90865; 10299; 11015; 140735; 54507; 8027; 7841; 79796; 7518; 10213; 7…	1026	1011		6.79235
1.90548e-07	3.96067e-05	Glucocorticoid Receptor Pathway	Wikipathways	WP2880	ENSG00000179833; ENSG00000122862; ENSG00000257335; ENSG00000073756; ENSG00000136802; ENSG00000178726; ENSG00000177606; ENSG00000108691; ENSG00000168497; ENSG00000131746; ENSG00000134107; ENSG00000077150; ENSG00000023445; ENSG00000067798; ENSG00000117479; ENSG00000080824; ENSG00000113742; ENSG00000187957; ENSG00000069702; ENSG00000148677; ENSG00000095752; ENSG00000118503; ENSG00000110330; ENSG0000…	10560; 8507; 330; 4240; 3320; 5743; 11057; 80315; 84951; 92737; 7049; 7056; 89795; 10769; 329; 8436; 3589; 8553; 7128; 5552; 3725; 4791; 27063; 6347; 56262; 9792; 51129; 8972	71	70		6.72
3.09048e-07	5.99553e-05	Validated transcriptional targets of TAp63 isoforms	PID	tap63pathway	ENSG00000163071; ENSG00000112378; ENSG00000005884; ENSG00000097007; ENSG00000135679; ENSG00000124762; ENSG00000161513; ENSG00000140464; ENSG00000137975; ENSG00000140545; ENSG00000111424; ENSG00000146674; ENSG00000104365; ENSG00000026103; ENSG00000116717; ENSG00000087510; ENSG00000166167; ENSG00000122877; ENSG00000151914; ENSG00000141682; ENSG00000181026; ENSG00000163932; ENSG00000076604; ENSG0000…	355; 9518; 64065; 3486; 132671; 7421; 1647; 25; 4240; 3551; 5371; 1026; 9635; 7022; 4193; 1959; 5366; 8945; 64782; 667; 2232; 9618; 5580; 3675	57	56		6.50997
3.55582e-07	6.46714e-05	Axon guidance	Reactome	R-HSA-422475	ENSG00000186111; ENSG00000145362; ENSG00000177885; ENSG00000135862; ENSG00000138798; ENSG00000277586; ENSG00000072062; ENSG00000019991; ENSG00000184347; ENSG00000115306; ENSG00000169032; ENSG00000138623; ENSG00000160460; ENSG00000137872; ENSG00000018236; ENSG00000148082; ENSG00000137713; ENSG00000089220; ENSG00000136546; ENSG00000172020; ENSG00000105976; ENSG00000173210; ENSG00000259207; ENSG0000…	287; 9423; 6330; 5519; 5922; 1848; 2048; 200734; 2903; 1287; 5037; 3082; 2335; 6335; 288; 2885; 1291; 816; 23396; 25759; 5365; 2246; 3678; 5595; 7316; 9462; 5362; 1843; 5979; 1969; 3983; 8482; 5786; 10570; 6326; 22885; 1947; 4233; 3984; 2252; 369; 6237; 8660; 57731; 1272; 2596; 4747; 79784; 5598; 3673; 5361; 3915; 8650; 1846; 9826; 5306; 5217; 55558; 284; 1839; 6332; 80728; 55800; 5924; 3786; 658…	487	481		6.44906
5.74176e-07	9.24809e-05	Photodynamic therapy-induced HIF-1 survival signaling	Wikipathways	WP3614	ENSG00000112715; ENSG00000155380; ENSG00000117394; ENSG00000134333; ENSG00000146674; ENSG00000067225; ENSG00000015475; ENSG00000143384; ENSG00000171552; ENSG00000176171; ENSG00000141959; ENSG00000163235; ENSG00000154188; ENSG00000073756; ENSG00000078401; ENSG00000141682; ENSG00000106366; ENSG00000115457	598; 664; 5054; 5743; 5211; 1906; 7039; 6513; 5315; 284; 3939; 637; 3485; 3486; 5366; 4170; 6566; 7422	36	36		6.24096
5.91007e-07	9.24809e-05	Asparagine N-linked glycosylation	Reactome	R-HSA-446203	ENSG00000107862; ENSG00000214160; ENSG00000170315; ENSG00000102595; ENSG00000113615; ENSG00000145362; ENSG00000029534; ENSG00000119899; ENSG00000166685; ENSG00000204843; ENSG00000179163; ENSG00000166847; ENSG00000162066; ENSG00000125814; ENSG00000196352; ENSG00000204386; ENSG00000135346; ENSG00000239305; ENSG00000264364; ENSG00000173898; ENSG00000177239; ENSG00000166557; ENSG00000169223; ENSG0000…	10299; 9554; 51005; 10945; 29906; 63908; 6675; 79644; 79796; 9382; 2673; 6711; 140735; 6712; 966; 10195; 2157; 6185; 1783; 1780; 2683; 1522; 1081; 1604; 374; 55741; 2517; 7264; 10960; 287; 79947; 4758; 85365; 4122; 7841; 1639; 11253; 9919; 90411; 7844; 4245; 288; 2804; 26503; 8729; 11070; 84447; 267; 6184; 7039; 4124; 55343; 10956; 8775; 7314; 5476; 8702; 9761; 10427; 10802; 286; 57731; 10342; 11…	283	279		6.22841
6.03827e-07	9.24809e-05	Beta3 integrin cell surface interactions	PID	integrin3_pathway	ENSG00000188153; ENSG00000154096; ENSG00000112769; ENSG00000112715; ENSG00000011422; ENSG00000164176; ENSG00000073008; ENSG00000115414; ENSG00000197565; ENSG00000122861; ENSG00000259207; ENSG00000198910; ENSG00000135862; ENSG00000261371; ENSG00000041982; ENSG00000124145; ENSG00000158769; ENSG00000120708; ENSG00000118785; ENSG00000163513	10085; 3910; 7070; 7048; 50848; 1288; 1287; 3690; 6696; 5817; 5329; 3371; 3897; 7422; 7045; 5328; 2335; 6385; 3915; 5175	43	43		6.21909
8.28591e-07	0.000118413	Vesicle-mediated transport	Reactome	R-HSA-5653656	ENSG00000178038; ENSG00000186111; ENSG00000145362; ENSG00000041353; ENSG00000166685; ENSG00000204843; ENSG00000177885; ENSG00000130294; ENSG00000175416; ENSG00000138798; ENSG00000136856; ENSG00000118473; ENSG00000122126; ENSG00000150991; ENSG00000104067; ENSG00000115306; ENSG00000084731; ENSG00000126214; ENSG00000135677; ENSG00000178950; ENSG00000160460; ENSG00000196547; ENSG00000146574; ENSG0000…	23011; 1780; 29988; 10945; 6288; 948; 5869; 1212; 27348; 966; 10226; 90411; 287; 7082; 11345; 55275; 63908; 288; 2885; 26000; 137492; 5049; 10802; 23396; 163259; 9026; 9609; 374; 4952; 57465; 11015; 9554; 351; 7316; 54662; 259173; 2664; 140735; 4122; 8027; 56894; 4035; 10618; 1362; 26088; 9382; 9882; 25977; 221960; 1601; 547; 7879; 10960; 79720; 30011; 9341; 11070; 64837; 7163; 6836; 27183; 84251…	619	611		6.08166
8.54529e-07	0.000118413	VEGFA-VEGFR2 Signaling Pathway	Wikipathways	WP3888	ENSG00000115641; ENSG00000196396; ENSG00000171132; ENSG00000011422; ENSG00000164327; ENSG00000076984; ENSG00000129946; ENSG00000116701; ENSG00000163453; ENSG00000110092; ENSG00000122861; ENSG00000101096; ENSG00000073756; ENSG00000126785; ENSG00000102882; ENSG00000177885; ENSG00000259207; ENSG00000153234; ENSG00000136738; ENSG00000112096; ENSG00000108691; ENSG00000173269; ENSG00000105287; ENSG0000…	5170; 10397; 3490; 3320; 5743; 3725; 6648; 5580; 5581; 5829; 1839; 1958; 2152; 22926; 8027; 5590; 84335; 5595; 595; 598; 4323; 5604; 9146; 3383; 3576; 25759; 3748; 2932; 3315; 5328; 5329; 2274; 6774; 2885; 6772; 253260; 7422; 4189; 5321; 7148; 5770; 6924; 4688; 3690; 8794; 3693; 10628; 25865; 4773; 3688; 79812; 9451; 6347; 5609; 4929; 1960; 5970; 2081; 6464; 355; 3984; 5228; 57381	236	236		6.06827
9.21731e-07	0.00012192	ECM proteoglycans	Reactome	R-HSA-3000178	ENSG00000116147; ENSG00000173402; ENSG00000145681; ENSG00000113140; ENSG00000135862; ENSG00000106819; ENSG00000030304; ENSG00000106366; ENSG00000168477; ENSG00000105664; ENSG00000188157; ENSG00000092969; ENSG00000164171; ENSG00000082781; ENSG00000150093; ENSG00000041982; ENSG00000112769; ENSG00000135424; ENSG00000038427; ENSG00000259207; ENSG00000122176; ENSG00000053747; ENSG00000105426	7148; 7143; 1462; 54829; 5054; 1605; 3679; 3690; 1404; 3910; 7042; 5802; 3371; 3909; 375790; 2331; 3693; 3673; 1311; 4593; 3915; 6678; 3688	57	55		6.0354
1.2308e-06	0.000155723	AGE-RAGE signaling pathway in diabetic complications - Homo sapiens (human)	KEGG	path:hsa04933	ENSG00000115414; ENSG00000117461; ENSG00000197565; ENSG00000188153; ENSG00000120738; ENSG00000164305; ENSG00000171132; ENSG00000109339; ENSG00000102882; ENSG00000178726; ENSG00000163513; ENSG00000108691; ENSG00000101333; ENSG00000112715; ENSG00000185386; ENSG00000168610; ENSG00000177606; ENSG00000106366; ENSG00000173511; ENSG00000115415; ENSG00000092969; ENSG00000090339; ENSG00000115008; ENSG0000…	595; 2152; 6772; 6774; 3725; 6347; 5332; 7422; 7423; 7424; 1287; 1288; 2335; 3383; 3552; 836; 3553; 8503; 5970; 1906; 7042; 7048; 7056; 1958; 5054; 5580; 5581; 5590; 5595; 5600; 5602; 5603; 3569; 3576	101	101		5.90981
1.44844e-06	0.000175623	Epithelial cell signaling in Helicobacter pylori infection - Homo sapiens (human)	KEGG	path:hsa05120	ENSG00000146648; ENSG00000071553; ENSG00000114573; ENSG00000164305; ENSG00000109339; ENSG00000163739; ENSG00000177606; ENSG00000117410; ENSG00000169429; ENSG00000185386; ENSG00000104067; ENSG00000113732; ENSG00000105929; ENSG00000158769; ENSG00000159720; ENSG00000104365; ENSG00000156711; ENSG00000113070; ENSG00000128524; ENSG00000108262; ENSG00000105976; ENSG00000131100; ENSG00000154721; ENSG0000…	537; 9296; 4233; 523; 3725; 535; 836; 9114; 50848; 1956; 7082; 1839; 50617; 3551; 8992; 6352; 5970; 5603; 28964; 5600; 5602; 529; 2919; 3576; 58494; 533	68	68		5.8391
1.68801e-06	0.000196484	Antigen processing-Cross presentation	Reactome	R-HSA-1236975	ENSG00000166710; ENSG00000206341; ENSG00000065665; ENSG00000135218; ENSG00000234745; ENSG00000104365; ENSG00000204525; ENSG00000204592; ENSG00000265808; ENSG00000082781; ENSG00000206503; ENSG00000231925; ENSG00000163131; ENSG00000051523; ENSG00000135047; ENSG00000204267; ENSG00000172936; ENSG00000116701; ENSG00000204642; ENSG00000058262; ENSG00000168394	3105; 6892; 29927; 1520; 6891; 55176; 4615; 9554; 3134; 3551; 1514; 3107; 3133; 3136; 6890; 1535; 3106; 948; 3693; 4688; 567	49	49		5.77263
2.00828e-06	0.00021814	Signaling by MET	Reactome	R-HSA-6806834	ENSG00000170315; ENSG00000160691; ENSG00000005884; ENSG00000177885; ENSG00000135862; ENSG00000136738; ENSG00000058085; ENSG00000019991; ENSG00000141084; ENSG00000147010; ENSG00000131746; ENSG00000167642; ENSG00000168610; ENSG00000196396; ENSG00000176945; ENSG00000164171; ENSG00000185359; ENSG00000150093; ENSG00000166145; ENSG00000112769; ENSG00000105976; ENSG00000150991; ENSG00000144749; ENSG0000…	57610; 30011; 3910; 7314; 3918; 3675; 84951; 6692; 3909; 6464; 9146; 2885; 5770; 7316; 3082; 6774; 26018; 10653; 3673; 200958; 8027; 3915; 3688; 4233	63	61		5.69718
2.02398e-06	0.00021814	Oncostatin M Signaling Pathway	Wikipathways	WP2374	ENSG00000171132; ENSG00000164327; ENSG00000160691; ENSG00000164305; ENSG00000102882; ENSG00000177885; ENSG00000027075; ENSG00000108691; ENSG00000145623; ENSG00000100234; ENSG00000112715; ENSG00000169032; ENSG00000130522; ENSG00000168610; ENSG00000172216; ENSG00000106366; ENSG00000115415; ENSG00000196611; ENSG00000134352; ENSG00000089159; ENSG00000149968; ENSG00000171223; ENSG00000163932; ENSG0000…	5054; 5604; 9180; 2885; 3726; 1051; 836; 5583; 5580; 5581; 5829; 3572; 6347; 253260; 4314; 4312; 5595; 3727; 1958; 6464; 6772; 6774; 7422; 7078; 5970	65	65		5.69379
2.37175e-06	0.000246493	Nuclear Receptors Meta-Pathway	Wikipathways	WP2882	ENSG00000124151; ENSG00000146648; ENSG00000179833; ENSG00000197063; ENSG00000117394; ENSG00000138061; ENSG00000172831; ENSG00000008394; ENSG00000120738; ENSG00000122862; ENSG00000167996; ENSG00000073756; ENSG00000106546; ENSG00000136802; ENSG00000145632; ENSG00000177606; ENSG00000178726; ENSG00000165915; ENSG00000163513; ENSG00000108691; ENSG00000185022; ENSG00000136997; ENSG00000117592; ENSG0000…	6513; 3320; 11057; 9588; 1545; 3553; 1543; 7049; 1839; 7056; 2729; 388662; 595; 8436; 23764; 8824; 7128; 7042; 1958; 29988; 8878; 51; 5743; 4097; 2495; 27063; 92737; 89795; 3589; 25800; 64116; 23491; 6649; 8553; 6774; 5243; 7421; 4609; 8507; 330; 1956; 6535; 3162; 3337; 84951; 7048; 3084; 3082; 196; 7039; 8202; 10560; 4240; 5552; 3725; 3726; 3727; 27286; 11140; 8660; 91252; 51129; 11182; 5055; 65…	316	315		5.62493
2.64601e-06	0.000265514	NOD-like receptor signaling pathway - Homo sapiens (human)	KEGG	path:hsa04621	ENSG00000081041; ENSG00000164733; ENSG00000111331; ENSG00000213585; ENSG00000109339; ENSG00000089127; ENSG00000102882; ENSG00000163739; ENSG00000172936; ENSG00000177606; ENSG00000108691; ENSG00000150995; ENSG00000101333; ENSG00000185386; ENSG00000163297; ENSG00000142166; ENSG00000051523; ENSG00000111335; ENSG00000132357; ENSG00000023445; ENSG00000115415; ENSG00000092098; ENSG00000104365; ENSG0000…	4615; 3606; 148022; 9140; 8767; 2635; 11345; 598; 6772; 3708; 3725; 118429; 257397; 84674; 9927; 6347; 6352; 10616; 5332; 7416; 11035; 55072; 3551; 3553; 329; 330; 4940; 5970; 2919; 2920; 3454; 10628; 10135; 837; 4938; 4939; 5580; 3320; 7128; 5595; 5600; 5602; 5603; 1508; 3665; 3569; 3576; 1535	170	169		5.57741
2.93998e-06	0.000285178	Interaction between L1 and Ankyrins	Reactome	R-HSA-445095	ENSG00000029534; ENSG00000151150; ENSG00000173898; ENSG00000145362; ENSG00000166257; ENSG00000115306; ENSG00000136531; ENSG00000198910; ENSG00000169432; ENSG00000160460; ENSG00000091129; ENSG00000163531; ENSG00000184156; ENSG00000177098; ENSG00000136546	23114; 4897; 286; 6335; 3786; 6326; 57731; 288; 6330; 6712; 55800; 3897; 287; 6332; 6711	30	29		5.53166
3.76127e-06	0.000351251	TNF signaling pathway - Homo sapiens (human)	KEGG	path:hsa04668	ENSG00000107175; ENSG00000117461; ENSG00000076984; ENSG00000164305; ENSG00000109339; ENSG00000073756; ENSG00000102882; ENSG00000163739; ENSG00000128342; ENSG00000177606; ENSG00000108691; ENSG00000157227; ENSG00000185386; ENSG00000169032; ENSG00000146592; ENSG00000136244; ENSG00000172216; ENSG00000023445; ENSG00000090339; ENSG00000003402; ENSG00000081041; ENSG00000104365; ENSG00000026103; ENSG0000…	1051; 2919; 8837; 3725; 3726; 5743; 1906; 6347; 6352; 4314; 4323; 10488; 7424; 11035; 3383; 836; 330; 5970; 355; 2920; 9586; 257397; 8503; 3976; 329; 7128; 5595; 3551; 5600; 3553; 5602; 5603; 5604; 5609; 3569	110	110		5.42467
3.86255e-06	0.000351251	HIF-1-alpha transcription factor network	PID	hif1_tfpathway	ENSG00000117394; ENSG00000085563; ENSG00000159399; ENSG00000143384; ENSG00000106991; ENSG00000141959; ENSG00000067225; ENSG00000177606; ENSG00000079739; ENSG00000112715; ENSG00000118777; ENSG00000134107; ENSG00000104419; ENSG00000106366; ENSG00000174697; ENSG00000100292; ENSG00000147872; ENSG00000078401; ENSG00000069667; ENSG00000148926; ENSG00000134333; ENSG00000149925; ENSG00000176171; ENSG0000…	3939; 6095; 3725; 3952; 4170; 226; 5236; 5211; 2022; 133; 5054; 5243; 8553; 5045; 3162; 123; 664; 1906; 9429; 10397; 4907; 5315; 3099; 7422; 6513	67	67		5.41313
4.39554e-06	0.000387607	Signaling by Interleukins	Reactome	R-HSA-449147	ENSG00000078902; ENSG00000164305; ENSG00000106089; ENSG00000177885; ENSG00000138798; ENSG00000277586; ENSG00000072062; ENSG00000019991; ENSG00000115306; ENSG00000169032; ENSG00000160460; ENSG00000148082; ENSG00000138166; ENSG00000104365; ENSG00000123496; ENSG00000240849; ENSG00000125538; ENSG00000095752; ENSG00000105976; ENSG00000168961; ENSG00000259207; ENSG00000075391; ENSG00000157625; ENSG0000…	3976; 5519; 5922; 3598; 1848; 53358; 200734; 9180; 2903; 246330; 5037; 3082; 2335; 3569; 8353; 2885; 3566; 816; 25759; 8503; 8878; 2246; 8767; 5595; 7316; 9462; 54472; 1843; 8945; 3965; 5979; 3656; 5786; 3553; 4233; 3572; 387521; 9244; 2252; 369; 3606; 8660; 57731; 5970; 4747; 90865; 23529; 1846; 284; 1839; 4615; 5924; 5604; 3635; 257397; 10148; 3084; 4215; 1489; 7314; 836; 23765; 1956; 6464; 195…	373	368		5.35699
4.60892e-06	0.00039447	Glycosaminoglycan metabolism	Reactome	R-HSA-1630316	ENSG00000124145; ENSG00000010404; ENSG00000174684; ENSG00000122254; ENSG00000175040; ENSG00000213614; ENSG00000103489; ENSG00000171310; ENSG00000169826; ENSG00000182022; ENSG00000121578; ENSG00000026508; ENSG00000033100; ENSG00000135677; ENSG00000151348; ENSG00000049860; ENSG00000147408; ENSG00000068001; ENSG00000147119; ENSG00000188157; ENSG00000090020; ENSG00000123989; ENSG00000086062; ENSG0000…	26229; 55454; 347734; 51363; 51000; 11041; 64131; 9435; 5549; 6548; 2683; 55501; 411; 54480; 2132; 9955; 50515; 8692; 375790; 3425; 6448; 8372; 2331; 8702; 55790; 10678; 1462; 79586; 56548; 2799; 3423; 3074; 960; 92126; 3073; 9956; 6385	122	120		5.3364
4.92923e-06	0.000407087	Membrane Trafficking	Reactome	R-HSA-199991	ENSG00000169223; ENSG00000186111; ENSG00000145362; ENSG00000041353; ENSG00000166685; ENSG00000204843; ENSG00000177885; ENSG00000130294; ENSG00000175416; ENSG00000138798; ENSG00000118473; ENSG00000122126; ENSG00000150991; ENSG00000104067; ENSG00000115306; ENSG00000084731; ENSG00000126214; ENSG00000135677; ENSG00000178950; ENSG00000160460; ENSG00000196547; ENSG00000146574; ENSG00000140941; ENSG0000…	23011; 1780; 10945; 63908; 5869; 1212; 27348; 10226; 90411; 287; 7082; 11345; 55275; 288; 2885; 26000; 966; 81631; 137492; 5049; 286; 23396; 9026; 9609; 4952; 57465; 11015; 1362; 7316; 54662; 259173; 2664; 140735; 4122; 8027; 56894; 351; 26088; 9382; 9882; 25977; 221960; 1601; 29988; 547; 9146; 7879; 10960; 9554; 79720; 30011; 9341; 11070; 64837; 163259; 7163; 6836; 27183; 84251; 6857; 10427; 577…	580	574		5.30722
5.03613e-06	0.000407087	Assembly of collagen fibrils and other multimeric structures	Reactome	R-HSA-2022090	ENSG00000204291; ENSG00000178209; ENSG00000058085; ENSG00000142156; ENSG00000164733; ENSG00000197565; ENSG00000188153; ENSG00000113083; ENSG00000196611; ENSG00000091409; ENSG00000163131; ENSG00000138131; ENSG00000149968; ENSG00000135047; ENSG00000151914; ENSG00000177697; ENSG00000053747; ENSG00000123500; ENSG00000144810; ENSG00000095587	1306; 4312; 1520; 1288; 3918; 5339; 1287; 3909; 1514; 1291; 1300; 7093; 1295; 4314; 977; 4015; 667; 3655; 1508; 84171	49	48		5.2979
6.50517e-06	0.000511623	Spinal Cord Injury	Wikipathways	WP2431	ENSG00000146648; ENSG00000168621; ENSG00000171310; ENSG00000110092; ENSG00000088832; ENSG00000103489; ENSG00000073756; ENSG00000102882; ENSG00000174697; ENSG00000108691; ENSG00000169429; ENSG00000184347; ENSG00000163739; ENSG00000262406; ENSG00000065320; ENSG00000136244; ENSG00000081041; ENSG00000064300; ENSG00000090339; ENSG00000076356; ENSG00000159388; ENSG00000115008; ENSG00000116717; ENSG0000…	5743; 3553; 3552; 57142; 1958; 2919; 6098; 1956; 5595; 3569; 4321; 4804; 3383; 6662; 3576; 2668; 6586; 2280; 3952; 2596; 627; 2920; 8741; 595; 5786; 50515; 64131; 1647; 4609; 1462; 7832; 6347; 9423; 6869; 836; 5362	117	117		5.18674
6.85596e-06	0.000525022	XBP1(S) activates chaperone genes	Wikipathways	WP3472	ENSG00000100196; ENSG00000109501; ENSG00000072778; ENSG00000159720; ENSG00000144867; ENSG00000105723; ENSG00000160691; ENSG00000162298; ENSG00000128590; ENSG00000166340; ENSG00000074842; ENSG00000182934; ENSG00000204843; ENSG00000184205; ENSG00000198380; ENSG00000065485; ENSG00000106080; ENSG00000068971; ENSG00000124783	4189; 6464; 1200; 84447; 6745; 56005; 64061; 5526; 1639; 58477; 55033; 10954; 9114; 2931; 6734; 37; 2673; 11015; 7466	45	45		5.16393
7.59011e-06	0.000566339	Influenza A - Homo sapiens (human)	KEGG	path:hsa05164	ENSG00000117461; ENSG00000082701; ENSG00000164342; ENSG00000027697; ENSG00000111331; ENSG00000213585; ENSG00000109339; ENSG00000104689; ENSG00000102882; ENSG00000089127; ENSG00000172936; ENSG00000177606; ENSG00000108691; ENSG00000114030; ENSG00000134321; ENSG00000169429; ENSG00000185386; ENSG00000115267; ENSG00000142166; ENSG00000169032; ENSG00000172071; ENSG00000137033; ENSG00000140464; ENSG0000…	4615; 5646; 3606; 7706; 23586; 148022; 3665; 8794; 8795; 8797; 103; 3383; 6772; 64135; 3725; 6347; 6352; 9451; 90865; 7416; 5371; 3836; 3337; 8503; 5600; 4938; 4940; 5970; 355; 3454; 3459; 91543; 3569; 5045; 7098; 4939; 5595; 3551; 3552; 3553; 5602; 5603; 5604; 5609; 5610; 4599; 3576; 2932	175	175		5.11975
8.15261e-06	0.000593103	Validated transcriptional targets of AP1 family members Fra1 and Fra2	PID	fra_pathway	ENSG00000108691; ENSG00000178726; ENSG00000169429; ENSG00000136244; ENSG00000163207; ENSG00000175592; ENSG00000196611; ENSG00000110092; ENSG00000171223; ENSG00000122861; ENSG00000101096; ENSG00000100292; ENSG00000130522; ENSG00000011422; ENSG00000128342; ENSG00000053747; ENSG00000177606	3725; 4312; 595; 4773; 8061; 3976; 3576; 3909; 7056; 3727; 3162; 5329; 3726; 3713; 5328; 3569; 6347	38	38		5.0887
9.75831e-06	0.000692602	Pathways in cancer - Homo sapiens (human)	KEGG	path:hsa05200	ENSG00000112715; ENSG00000164305; ENSG00000177885; ENSG00000091409; ENSG00000138798; ENSG00000183230; ENSG00000101333; ENSG00000160271; ENSG00000169032; ENSG00000135679; ENSG00000173511; ENSG00000111186; ENSG00000105173; ENSG00000171552; ENSG00000150630; ENSG00000105976; ENSG00000082701; ENSG00000146648; ENSG00000072062; ENSG00000168398; ENSG00000167034; ENSG00000109339; ENSG00000073756; ENSG0000…	25; 4149; 196883; 4193; 10342; 57449; 112; 8325; 4233; 6513; 51384; 2246; 2252; 2260; 4312; 2335; 8503; 329; 330; 355; 369; 29119; 4609; 595; 598; 613; 623; 624; 6772; 6774; 637; 6789; 650; 4791; 2767; 4824; 2778; 2782; 2791; 3551; 836; 2932; 7039; 7042; 7048; 2885; 7849; 1021; 1026; 3082; 5228; 81029; 5332; 3320; 5371; 7422; 7423; 7424; 1287; 1288; 898; 7481; 7483; 9618; 5566; 5595; 5602; 5604; …	397	397		5.01063
1.15278e-05	0.00079871	Phagosome - Homo sapiens (human)	KEGG	path:hsa04145	ENSG00000082781; ENSG00000073060; ENSG00000114573; ENSG00000117758; ENSG00000204592; ENSG00000065665; ENSG00000206503; ENSG00000265808; ENSG00000204642; ENSG00000159720; ENSG00000071553; ENSG00000113732; ENSG00000051523; ENSG00000135047; ENSG00000204267; ENSG00000105929; ENSG00000058262; ENSG00000234745; ENSG00000105664; ENSG00000117410; ENSG00000158560; ENSG00000116701; ENSG00000185896; ENSG0000…	523; 529; 533; 535; 537; 3105; 3106; 3107; 3133; 3134; 6890; 9296; 3673; 3678; 3688; 3690; 7277; 23673; 9341; 7879; 718; 29927; 6891; 5869; 1778; 1780; 1783; 1311; 8992; 3693; 3916; 9554; 55176; 22925; 9114; 1514; 948; 949; 50617; 9146; 4688; 1520; 1535	154	153		4.93825
1.24681e-05	0.000840574	Endosomal/Vacuolar pathway	Reactome	R-HSA-1236977	ENSG00000206503; ENSG00000234745; ENSG00000166710; ENSG00000204525; ENSG00000204592; ENSG00000206341; ENSG00000163131; ENSG00000135047; ENSG00000204642	3107; 3133; 3136; 3105; 3134; 1520; 1514; 567; 3106	13	13		4.9042
1.27097e-05	0.000840574	AP-1 transcription factor network	PID	ap1_pathway	ENSG00000197063; ENSG00000102265; ENSG00000120129; ENSG00000110092; ENSG00000206503; ENSG00000122861; ENSG00000125740; ENSG00000177606; ENSG00000108691; ENSG00000169429; ENSG00000175592; ENSG00000153094; ENSG00000181195; ENSG00000130522; ENSG00000136244; ENSG00000125148; ENSG00000162772; ENSG00000196611; ENSG00000078401; ENSG00000171223; ENSG00000107262; ENSG00000120738; ENSG00000136997; ENSG0000…	3726; 3105; 5179; 3725; 4312; 4773; 2354; 467; 8061; 3576; 7076; 595; 3727; 1906; 1843; 573; 10018; 4609; 1958; 4097; 5328; 3569; 6347; 4502; 183	71	71		4.89586
1.35177e-05	0.000855143	Beta1 integrin cell surface interactions	PID	integrin1_pathway	ENSG00000188153; ENSG00000112715; ENSG00000011422; ENSG00000005884; ENSG00000122861; ENSG00000198959; ENSG00000091409; ENSG00000120708; ENSG00000058085; ENSG00000197565; ENSG00000135862; ENSG00000115414; ENSG00000164171; ENSG00000161638; ENSG00000110651; ENSG00000142156; ENSG00000150093; ENSG00000053747; ENSG00000118785; ENSG00000112769; ENSG00000135424; ENSG00000154721; ENSG00000162729; ENSG0000…	975; 3910; 3679; 3371; 1288; 3918; 7052; 3675; 3909; 1291; 6696; 3678; 5329; 93185; 58494; 3655; 3673; 7422; 7045; 5328; 2335; 1287; 3915; 3688	70	67		4.8691
1.35177e-05	0.000855143	EGFR Inhibitor Pathway, Pharmacodynamics	PharmGKB	PA162356267	ENSG00000146648; ENSG00000117461; ENSG00000076984; ENSG00000160691; ENSG00000157168; ENSG00000124882; ENSG00000102882; ENSG00000177885; ENSG00000138798; ENSG00000058404; ENSG00000169032; ENSG00000163235; ENSG00000168610; ENSG00000177606; ENSG00000077150; ENSG00000115415; ENSG00000148082; ENSG00000113070; ENSG00000129946; ENSG00000126458; ENSG00000138378; ENSG00000109321; ENSG00000136997; ENSG0000…	4609; 3084; 3725; 8503; 2069; 1839; 1950; 25759; 1956; 816; 4791; 6464; 6774; 2885; 5970; 5595; 6237; 5604; 5609; 53358; 6772; 374; 6775; 7039	67	67		4.8691
1.50097e-05	0.000929327	Chondroitin sulfate/dermatan sulfate metabolism	Reactome	R-HSA-1793185	ENSG00000171451; ENSG00000038427; ENSG00000188157; ENSG00000010404; ENSG00000169826; ENSG00000033100; ENSG00000123989; ENSG00000147119; ENSG00000113273; ENSG00000149541; ENSG00000213614; ENSG00000127415; ENSG00000103489; ENSG00000136213; ENSG00000186792; ENSG00000171310; ENSG00000049860; ENSG00000147408; ENSG00000124145; ENSG00000182022	26229; 50515; 55454; 1462; 64131; 3423; 3074; 51363; 55790; 3425; 55501; 8372; 411; 3073; 92126; 56548; 54480; 79586; 6385; 375790	52	51		4.82363
1.67251e-05	0.00100238	Platelet degranulation	Reactome	R-HSA-114608	ENSG00000115414; ENSG00000102265; ENSG00000149218; ENSG00000041353; ENSG00000142192; ENSG00000175899; ENSG00000122862; ENSG00000108679; ENSG00000100568; ENSG00000113140; ENSG00000138798; ENSG00000019991; ENSG00000128595; ENSG00000100234; ENSG00000112715; ENSG00000106366; ENSG00000177830; ENSG00000149131; ENSG00000197746; ENSG00000196937; ENSG00000116260; ENSG00000092969; ENSG00000150630; ENSG0000…	10447; 7076; 7273; 3959; 7042; 2621; 948; 1950; 7422; 5175; 54863; 928; 5054; 5552; 3082; 66005; 2157; 23052; 5768; 813; 3690; 5660; 10490; 7078; 6678; 7277; 7424; 710; 226; 351; 2; 2335; 1191; 5874; 7423; 51706; 967; 27154	133	131		4.77663
1.68786e-05	0.00100238	Focal adhesion - Homo sapiens (human)	KEGG	path:hsa04510	ENSG00000023445; ENSG00000173511; ENSG00000117461; ENSG00000197565; ENSG00000146648; ENSG00000186111; ENSG00000160691; ENSG00000188153; ENSG00000005884; ENSG00000125503; ENSG00000189056; ENSG00000109339; ENSG00000102882; ENSG00000177885; ENSG00000169032; ENSG00000091409; ENSG00000138798; ENSG00000177606; ENSG00000058085; ENSG00000019991; ENSG00000112715; ENSG00000128591; ENSG00000135862; ENSG0000…	7424; 3082; 5649; 4636; 6696; 5170; 3655; 595; 2318; 3673; 3675; 3678; 3679; 3688; 3690; 5228; 3693; 4233; 3725; 53358; 2335; 5829; 7422; 7423; 1287; 1288; 1291; 329; 1311; 3371; 8503; 6464; 3909; 3910; 3915; 3918; 23396; 2932; 894; 896; 1950; 2885; 1956; 25759; 330; 399694; 5595; 5602; 5604; 7143; 7148; 54776	201	200		4.77266
2.13207e-05	0.00124086	Metabolism of carbohydrates	Reactome	R-HSA-71387	ENSG00000124145; ENSG00000257335; ENSG00000169826; ENSG00000117394; ENSG00000171310; ENSG00000147224; ENSG00000159399; ENSG00000119938; ENSG00000171298; ENSG00000175040; ENSG00000141959; ENSG00000072062; ENSG00000103489; ENSG00000186792; ENSG00000174684; ENSG00000100994; ENSG00000067225; ENSG00000171314; ENSG00000182022; ENSG00000013288; ENSG00000026508; ENSG00000010404; ENSG00000033100; ENSG0000…	26229; 2026; 2799; 55454; 8972; 5255; 2646; 2997; 51363; 5519; 5315; 5631; 23324; 2632; 9942; 3099; 51000; 1462; 11041; 231; 960; 5236; 64131; 6513; 9435; 5549; 5566; 6548; 2548; 5903; 411; 56548; 54480; 2683; 9955; 5836; 5834; 8692; 55501; 5211; 55790; 92579; 375790; 6448; 347734; 8372; 2331; 50515; 4126; 2132; 8702; 4125; 10678; 226; 5507; 3425; 3423; 3074; 5210; 92126; 5223; 3073; 9883; 9956; …	288	285		4.6712
2.17901e-05	0.00124332	Hemostasis	Reactome	R-HSA-109582	ENSG00000124731; ENSG00000171132; ENSG00000197063; ENSG00000102265; ENSG00000041353; ENSG00000183668; ENSG00000177885; ENSG00000130294; ENSG00000091409; ENSG00000138798; ENSG00000150995; ENSG00000019991; ENSG00000179588; ENSG00000078369; ENSG00000100234; ENSG00000126214; ENSG00000124145; ENSG00000106366; ENSG00000173511; ENSG00000160013; ENSG00000137713; ENSG00000102181; ENSG00000164535; ENSG0000…	483; 10447; 5055; 5327; 2977; 3959; 5519; 5329; 948; 5593; 5175; 5590; 3082; 10490; 5670; 2157; 58494; 2335; 5583; 8353; 50808; 8795; 2885; 7975; 634; 6566; 3655; 8503; 7424; 84876; 5595; 351; 7804; 960; 6547; 5675; 27154; 3778; 2767; 2621; 10938; 7076; 81704; 7042; 3708; 8165; 7422; 2; 23764; 11343; 5051; 2791; 5739; 7035; 547; 9927; 5270; 54210; 6404; 5669; 5768; 54863; 23052; 64837; 50940; 710…	693	684		4.66174
2.33539e-05	0.00129698	Transport to the Golgi and subsequent modification	Reactome	R-HSA-948021	ENSG00000107862; ENSG00000029534; ENSG00000145362; ENSG00000166685; ENSG00000204843; ENSG00000179163; ENSG00000125814; ENSG00000196352; ENSG00000105402; ENSG00000135346; ENSG00000264364; ENSG00000173898; ENSG00000113615; ENSG00000169223; ENSG00000115306; ENSG00000114354; ENSG00000105438; ENSG00000160460; ENSG00000134287; ENSG00000163235; ENSG00000138802; ENSG00000196547; ENSG00000121578; ENSG0000…	140735; 1780; 10945; 63908; 9382; 6711; 6712; 966; 1783; 2804; 2683; 1522; 1081; 1604; 90411; 2517; 2157; 10960; 287; 4122; 1639; 9919; 374; 4245; 288; 8729; 11070; 7039; 4124; 377; 8775; 8702; 10427; 10802; 286; 57731; 10342; 11015; 9554; 84516; 1778; 10652; 11282; 23423	165	162		4.63164
2.36219e-05	0.00129698	ECM-receptor interaction - Homo sapiens (human)	KEGG	path:hsa04512	ENSG00000116147; ENSG00000115414; ENSG00000173402; ENSG00000005884; ENSG00000189056; ENSG00000135862; ENSG00000058085; ENSG00000026508; ENSG00000197565; ENSG00000091409; ENSG00000124145; ENSG00000168477; ENSG00000188153; ENSG00000105664; ENSG00000188157; ENSG00000112769; ENSG00000161638; ENSG00000135424; ENSG00000082781; ENSG00000150093; ENSG00000053747; ENSG00000118785; ENSG00000164171; ENSG0000…	1287; 1288; 1291; 3693; 1311; 6696; 1605; 3371; 948; 2335; 960; 3909; 3910; 3915; 3918; 3673; 3675; 3678; 3679; 5649; 3688; 7143; 7148; 375790; 6385; 3690; 3655	82	82		4.62668
2.58097e-05	0.00139085	EGF-Core	Signalink	None	ENSG00000166484; ENSG00000146648; ENSG00000076984; ENSG00000160691; ENSG00000125952; ENSG00000109339; ENSG00000157168; ENSG00000102882; ENSG00000169032; ENSG00000138798; ENSG00000163513; ENSG00000149930; ENSG00000141503; ENSG00000185386; ENSG00000146242; ENSG00000130758; ENSG00000163235; ENSG00000177606; ENSG00000099875; ENSG00000148082; ENSG00000006432; ENSG00000113070; ENSG00000129946; ENSG0000…	4609; 3084; 4149; 53358; 4215; 9344; 6789; 3725; 25759; 7867; 4293; 4294; 9448; 1839; 5598; 2872; 6464; 50488; 2932; 374; 7039; 7048; 1950; 1956; 2004; 5595; 7162; 5600; 5602; 5603; 5604; 5609	105	105		4.58822
2.94255e-05	0.00149523	TRIF-mediated TLR3/TLR4 signaling	Reactome	R-HSA-937061	ENSG00000166484; ENSG00000170315; ENSG00000108861; ENSG00000164342; ENSG00000142192; ENSG00000109339; ENSG00000102882; ENSG00000172936; ENSG00000177606; ENSG00000150991; ENSG00000185386; ENSG00000169032; ENSG00000120875; ENSG00000173432; ENSG00000076984; ENSG00000077150; ENSG00000023445; ENSG00000137713; ENSG00000104365; ENSG00000240849; ENSG00000139318; ENSG00000129465; ENSG00000185507; ENSG0000…	3725; 1846; 6288; 5519; 3656; 1848; 329; 330; 5602; 4615; 3665; 5604; 257397; 148022; 7098; 387521; 3551; 5600; 11035; 7314; 7867; 1845; 8767; 5595; 5970; 351; 7316; 5598; 5609; 8945; 4791	101	101		4.53128
2.94255e-05	0.00149523	MyD88-independent TLR3/TLR4 cascade	Reactome	R-HSA-166166	ENSG00000166484; ENSG00000170315; ENSG00000108861; ENSG00000164342; ENSG00000142192; ENSG00000109339; ENSG00000102882; ENSG00000172936; ENSG00000177606; ENSG00000150991; ENSG00000185386; ENSG00000169032; ENSG00000120875; ENSG00000173432; ENSG00000076984; ENSG00000077150; ENSG00000023445; ENSG00000137713; ENSG00000104365; ENSG00000240849; ENSG00000139318; ENSG00000129465; ENSG00000185507; ENSG0000…	3725; 1846; 6288; 5519; 3656; 1848; 329; 330; 5602; 4615; 3665; 5604; 257397; 148022; 7098; 387521; 3551; 5600; 11035; 7314; 7867; 1845; 8767; 5595; 5970; 351; 7316; 5598; 5609; 8945; 4791	101	101		4.53128
2.94255e-05	0.00149523	Toll Like Receptor 3 (TLR3) Cascade	Reactome	R-HSA-168164	ENSG00000166484; ENSG00000170315; ENSG00000108861; ENSG00000164342; ENSG00000142192; ENSG00000109339; ENSG00000102882; ENSG00000172936; ENSG00000177606; ENSG00000150991; ENSG00000185386; ENSG00000169032; ENSG00000120875; ENSG00000173432; ENSG00000076984; ENSG00000077150; ENSG00000023445; ENSG00000137713; ENSG00000104365; ENSG00000240849; ENSG00000139318; ENSG00000129465; ENSG00000185507; ENSG0000…	3725; 1846; 6288; 5519; 3656; 1848; 329; 330; 5602; 4615; 3665; 5604; 257397; 148022; 7098; 387521; 3551; 5600; 11035; 7314; 7867; 1845; 8767; 5595; 5970; 351; 7316; 5598; 5609; 8945; 4791	101	101		4.53128
3.02331e-05	0.00149523	sprouty regulation of tyrosine kinase signals	BioCarta	sprypathway	ENSG00000146648; ENSG00000168939; ENSG00000160691; ENSG00000127329; ENSG00000169032; ENSG00000136158; ENSG00000147010; ENSG00000102882; ENSG00000177885; ENSG00000138798; ENSG00000187678	2885; 6464; 1956; 5787; 10253; 1950; 5604; 5595; 30011; 10251; 81848	20	20		4.51952
3.03243e-05	0.00149523	Collagen formation	Reactome	R-HSA-1474290	ENSG00000113083; ENSG00000163710; ENSG00000170275; ENSG00000149380; ENSG00000164733; ENSG00000091409; ENSG00000095587; ENSG00000058085; ENSG00000083444; ENSG00000197565; ENSG00000090530; ENSG00000152952; ENSG00000177697; ENSG00000144810; ENSG00000188153; ENSG00000178209; ENSG00000135047; ENSG00000185624; ENSG00000196611; ENSG00000138131; ENSG00000149968; ENSG00000151914; ENSG00000065618; ENSG0000…	1306; 977; 4312; 3918; 8985; 10491; 1308; 283208; 84171; 55214; 5351; 1288; 5339; 1295; 1508; 5034; 3909; 1291; 1300; 4314; 26577; 3655; 5352; 1520; 1287; 1514; 7093; 4015; 667	94	92		4.51821
3.08294e-05	0.00149523	Signaling by EGFR	Reactome	R-HSA-177929	ENSG00000146648; ENSG00000136738; ENSG00000165731; ENSG00000186111; ENSG00000164327; ENSG00000188766; ENSG00000160691; ENSG00000113319; ENSG00000168621; ENSG00000132670; ENSG00000277586; ENSG00000072062; ENSG00000170315; ENSG00000115306; ENSG00000157168; ENSG00000124882; ENSG00000102882; ENSG00000137713; ENSG00000177885; ENSG00000144749; ENSG00000185950; ENSG00000117461; ENSG00000138798; ENSG0000…	118788; 1846; 5979; 55824; 112; 6464; 8682; 4193; 196883; 284; 23112; 5922; 5580; 8870; 1848; 1439; 6711; 4233; 5786; 1950; 10253; 53358; 200734; 2903; 5037; 5924; 2931; 5566; 399473; 3082; 253260; 5604; 2335; 8027; 2260; 30011; 1956; 84335; 79837; 1847; 3084; 2668; 2885; 3690; 816; 369; 2252; 6712; 7314; 23396; 9146; 25759; 8503; 1839; 8660; 2246; 5170; 5519; 2932; 57731; 2069; 1843; 5595; 1026;…	319	315		4.51103
3.28943e-05	0.00156922	Class I MHC mediated antigen processing & presentation	Reactome	R-HSA-983169	ENSG00000104365; ENSG00000103264; ENSG00000103266; ENSG00000170315; ENSG00000069869; ENSG00000162413; ENSG00000124226; ENSG00000130725; ENSG00000204592; ENSG00000138646; ENSG00000206503; ENSG00000116514; ENSG00000086758; ENSG00000164122; ENSG00000033178; ENSG00000156587; ENSG00000156804; ENSG00000204642; ENSG00000172936; ENSG00000049759; ENSG00000163376; ENSG00000150991; ENSG00000184787; ENSG0000…	151636; 79876; 26270; 9554; 6891; 55176; 3133; 10075; 3134; 3106; 55658; 55819; 64750; 6890; 55905; 997; 84541; 948; 55008; 7327; 23352; 4734; 25847; 6047; 567; 8916; 55585; 9604; 9246; 7319; 57674; 114907; 4615; 9040; 3107; 1535; 6737; 10427; 51433; 9903; 23327; 51191; 23295; 5071; 6892; 26232; 26091; 146330; 387521; 3105; 10616; 142678; 150726; 3551; 3136; 55236; 79791; 7314; 4688; 57154; 3693;…	326	321		4.48288
3.49275e-05	0.00163934	Proteoglycans in cancer - Homo sapiens (human)	KEGG	path:hsa05205	ENSG00000143816; ENSG00000117461; ENSG00000029534; ENSG00000011422; ENSG00000146648; ENSG00000145362; ENSG00000125503; ENSG00000164305; ENSG00000122861; ENSG00000072062; ENSG00000102882; ENSG00000177885; ENSG00000058404; ENSG00000150995; ENSG00000019991; ENSG00000077782; ENSG00000100234; ENSG00000112715; ENSG00000128591; ENSG00000026508; ENSG00000078061; ENSG00000169032; ENSG00000124762; ENSG0000…	4609; 1026; 3082; 3673; 595; 355; 6237; 3678; 3688; 3690; 3693; 6774; 3708; 8325; 4233; 51384; 2335; 5829; 5329; 2260; 5328; 6385; 7422; 2318; 22800; 286; 287; 288; 5170; 816; 8503; 7481; 7483; 836; 2885; 369; 1839; 7042; 6548; 1956; 7078; 5566; 960; 967; 81029; 5595; 5600; 5603; 5604; 4193; 1514; 54776	205	205		4.45683
3.93063e-05	0.00181558	Effects of Botulinum toxin	PID	botulinumtoxinpathway	ENSG00000136854; ENSG00000079841; ENSG00000132639; ENSG00000198722; ENSG00000220205; ENSG00000067715; ENSG00000106089	6804; 10497; 6616; 6812; 6844; 22999; 6857	9	9		4.40554
4.10807e-05	0.00184584	Photodynamic therapy-induced AP-1 survival signaling.	Wikipathways	WP3611	ENSG00000146648; ENSG00000143384; ENSG00000003402; ENSG00000026103; ENSG00000105173; ENSG00000076984; ENSG00000185386; ENSG00000080824; ENSG00000110092; ENSG00000153094; ENSG00000171552; ENSG00000113070; ENSG00000124762; ENSG00000156711; ENSG00000171223; ENSG00000015475; ENSG00000136244; ENSG00000140285; ENSG00000177606	1839; 595; 598; 3320; 5600; 5603; 3725; 5609; 637; 898; 1956; 4170; 3726; 1026; 3569; 355; 10018; 8837; 2252	50	50		4.38636
4.12301e-05	0.00184584	Glycosphingolipid metabolism	Reactome	R-HSA-1660662	ENSG00000158220; ENSG00000197746; ENSG00000196743; ENSG00000104763; ENSG00000166311; ENSG00000100299; ENSG00000141337; ENSG00000102393; ENSG00000103056; ENSG00000113273; ENSG00000204386; ENSG00000213614; ENSG00000139433; ENSG00000177628; ENSG00000101846; ENSG00000049860; ENSG00000224051; ENSG00000064601	22901; 412; 410; 55512; 80772; 51228; 2629; 3074; 2717; 83850; 6609; 5660; 427; 2760; 3073; 411; 5476; 4758	46	46		4.38479
4.19431e-05	0.00184931	Response to elevated platelet cytosolic Ca2+	Reactome	R-HSA-76005	ENSG00000115414; ENSG00000102265; ENSG00000149218; ENSG00000041353; ENSG00000142192; ENSG00000175899; ENSG00000122862; ENSG00000108679; ENSG00000100568; ENSG00000113140; ENSG00000138798; ENSG00000019991; ENSG00000128595; ENSG00000100234; ENSG00000112715; ENSG00000106366; ENSG00000177830; ENSG00000149131; ENSG00000197746; ENSG00000196937; ENSG00000116260; ENSG00000092969; ENSG00000150630; ENSG0000…	10447; 7076; 7273; 3959; 7042; 2621; 948; 1950; 7422; 5175; 54863; 928; 5054; 5552; 3082; 66005; 2157; 5768; 23052; 813; 3690; 5660; 10490; 7078; 6678; 7277; 7424; 710; 226; 351; 2; 2335; 1191; 5874; 7423; 51706; 967; 27154	138	136		4.37734
4.29699e-05	0.0018663	Rheumatoid arthritis - Homo sapiens (human)	KEGG	path:hsa05323	ENSG00000071553; ENSG00000114573; ENSG00000143387; ENSG00000163739; ENSG00000177606; ENSG00000108691; ENSG00000117410; ENSG00000169429; ENSG00000112715; ENSG00000113732; ENSG00000154188; ENSG00000135047; ENSG00000105929; ENSG00000136244; ENSG00000115008; ENSG00000090339; ENSG00000159720; ENSG00000092969; ENSG00000196611; ENSG00000161955; ENSG00000149968; ENSG00000125538; ENSG00000128524; ENSG0000…	3589; 523; 529; 533; 3606; 535; 537; 9296; 50617; 3725; 6347; 6352; 4312; 4314; 8741; 7422; 284; 8992; 3383; 2919; 7042; 9114; 3552; 3553; 1513; 1514; 3569; 3576	90	89		4.36684
4.57457e-05	0.00195765	Antigen Presentation: Folding, assembly and peptide loading of class I MHC	Reactome	R-HSA-983170	ENSG00000166710; ENSG00000206341; ENSG00000234745; ENSG00000113615; ENSG00000204525; ENSG00000204592; ENSG00000206503; ENSG00000231925; ENSG00000138802; ENSG00000204267; ENSG00000204642; ENSG00000168394	3105; 6892; 10427; 10802; 6891; 3133; 3134; 6890; 3107; 3136; 3106; 567	24	24		4.33965
4.84585e-05	0.00204368	Salmonella infection - Homo sapiens (human)	KEGG	path:hsa05132	ENSG00000128591; ENSG00000027697; ENSG00000109339; ENSG00000163739; ENSG00000102882; ENSG00000172936; ENSG00000177606; ENSG00000169429; ENSG00000185386; ENSG00000104067; ENSG00000126214; ENSG00000116786; ENSG00000070087; ENSG00000081041; ENSG00000158560; ENSG00000115008; ENSG00000197102; ENSG00000105357; ENSG00000174996; ENSG00000125538; ENSG00000136244; ENSG00000136950; ENSG00000135720; ENSG0000…	4615; 3606; 5217; 3725; 23207; 7879; 81873; 1778; 1780; 1783; 2318; 5600; 64837; 5970; 2919; 2920; 3459; 79784; 7082; 3831; 5595; 3552; 3553; 5602; 5603; 3569; 3576	86	85		4.31463
5.27545e-05	0.00219308	Protein-protein interactions at synapses	Reactome	R-HSA-6794362	ENSG00000162105; ENSG00000142949; ENSG00000011347; ENSG00000106089; ENSG00000161681; ENSG00000153707; ENSG00000088367; ENSG00000183454; ENSG00000067715; ENSG00000115109; ENSG00000011132; ENSG00000150672; ENSG00000133318; ENSG00000080845; ENSG00000107282; ENSG00000125675; ENSG00000165246; ENSG00000136854; ENSG00000169992; ENSG00000126243; ENSG00000251322; ENSG00000179915; ENSG00000147044; ENSG0000…	50944; 57555; 9546; 79414; 2036; 8573; 5792; 22829; 2903; 57669; 9066; 22941; 6857; 6804; 85358; 320; 6812; 9378; 5789; 2892; 1740; 5802; 10313; 22839	73	72		4.27774
5.43543e-05	0.00222776	ErbB Signaling Pathway	Wikipathways	WP673	ENSG00000097007; ENSG00000146648; ENSG00000153094; ENSG00000076984; ENSG00000109321; ENSG00000110092; ENSG00000078061; ENSG00000169032; ENSG00000113070; ENSG00000136997; ENSG00000124762; ENSG00000082701; ENSG00000157168; ENSG00000129946; ENSG00000163235; ENSG00000124882; ENSG00000177885; ENSG00000177606; ENSG00000138798; ENSG00000135679	5604; 7039; 5609; 25; 2885; 1839; 25759; 3084; 595; 369; 2932; 4193; 1956; 1950; 4609; 3725; 1026; 374; 2069; 10018	55	55		4.26477
6.01326e-05	0.0024281	CS/DS degradation	Reactome	R-HSA-2024101	ENSG00000010404; ENSG00000113273; ENSG00000213614; ENSG00000127415; ENSG00000186792; ENSG00000049860	8372; 3425; 411; 3423; 3073; 3074	7	7		4.22089
6.09111e-05	0.0024281	COPI-mediated anterograde transport	Reactome	R-HSA-6807878	ENSG00000107862; ENSG00000029534; ENSG00000145362; ENSG00000166685; ENSG00000204843; ENSG00000125814; ENSG00000196352; ENSG00000135720; ENSG00000264364; ENSG00000173898; ENSG00000115306; ENSG00000105438; ENSG00000160460; ENSG00000134287; ENSG00000158560; ENSG00000166557; ENSG00000197102; ENSG00000100196; ENSG00000166847; ENSG00000105402; ENSG00000151150; ENSG00000106636; ENSG00000173230; ENSG0000…	1639; 8775; 286; 140735; 1780; 63908; 10945; 11015; 8729; 84516; 11070; 966; 1783; 2804; 57731; 1778; 1604; 23423; 10652; 288; 377; 9382; 6712; 287; 6711	79	77		4.2153
7.72392e-05	0.00303738	PI3K-Akt signaling pathway - Homo sapiens (human)	KEGG	path:hsa04151	ENSG00000116147; ENSG00000107175; ENSG00000117461; ENSG00000197565; ENSG00000113494; ENSG00000146648; ENSG00000169032; ENSG00000143384; ENSG00000188153; ENSG00000005884; ENSG00000189056; ENSG00000154188; ENSG00000105401; ENSG00000142166; ENSG00000102882; ENSG00000137713; ENSG00000177885; ENSG00000118515; ENSG00000160741; ENSG00000091409; ENSG00000138798; ENSG00000173039; ENSG00000058085; ENSG0000…	1026; 118788; 4609; 3082; 5649; 6696; 5170; 3655; 4170; 598; 3673; 3675; 3678; 3679; 4193; 3688; 3690; 5228; 3693; 894; 92579; 4233; 10488; 9586; 57521; 2932; 2335; 4804; 2246; 2252; 2260; 2782; 3454; 10018; 3320; 7422; 7423; 7424; 1287; 1288; 1291; 6446; 284; 1311; 896; 3371; 2791; 8503; 2885; 3910; 3915; 3918; 5970; 898; 5520; 7143; 7532; 11140; 5526; 5519; 1950; 3909; 1956; 3569; 1969; 2997; 5…	341	340		4.11216
8.10972e-05	0.00314657	Tacrolimus/Cyclosporine Pathway, Pharmacodynamics	PharmGKB	PA165985892	ENSG00000197063; ENSG00000162772; ENSG00000185022; ENSG00000088832; ENSG00000120910; ENSG00000076984; ENSG00000104856; ENSG00000175592; ENSG00000204103; ENSG00000198517; ENSG00000125740; ENSG00000173039; ENSG00000130522; ENSG00000101096; ENSG00000171223; ENSG00000077150; ENSG00000177606	4097; 3725; 3726; 3727; 5533; 7975; 2354; 4791; 9935; 5970; 5971; 23764; 4773; 2280; 467; 5609; 8061	44	44		4.09099
8.31947e-05	0.00315569	Apoptosis - Homo sapiens (human)	KEGG	path:hsa04210	ENSG00000256043; ENSG00000117461; ENSG00000160049; ENSG00000143387; ENSG00000143384; ENSG00000164733; ENSG00000164305; ENSG00000109339; ENSG00000104689; ENSG00000177595; ENSG00000102882; ENSG00000015475; ENSG00000177606; ENSG00000117984; ENSG00000150995; ENSG00000153094; ENSG00000169032; ENSG00000172071; ENSG00000163131; ENSG00000135047; ENSG00000023445; ENSG00000173535; ENSG00000003402; ENSG0000…	2081; 5170; 4170; 598; 8794; 8795; 8797; 8722; 1647; 7277; 3708; 8837; 1676; 143; 330; 9451; 637; 5366; 55367; 10018; 3551; 836; 329; 3725; 5970; 5604; 355; 8503; 1439; 5595; 5602; 1508; 1509; 1513; 1514; 1519; 1520; 1522	140	140		4.0799
8.35011e-05	0.00315569	Insulin Signaling	Wikipathways	WP481	ENSG00000166484; ENSG00000117461; ENSG00000142949; ENSG00000117394; ENSG00000115290; ENSG00000076984; ENSG00000160691; ENSG00000110047; ENSG00000141959; ENSG00000109339; ENSG00000126785; ENSG00000102882; ENSG00000177885; ENSG00000118515; ENSG00000185950; ENSG00000027075; ENSG00000177606; ENSG00000141503; ENSG00000166592; ENSG00000185386; ENSG00000220205; ENSG00000169032; ENSG00000130758; ENSG0000…	5170; 50488; 5583; 3551; 25759; 10580; 6446; 1958; 6844; 5590; 5595; 5598; 2997; 5604; 5600; 5603; 5602; 5609; 6513; 4215; 2932; 2931; 5770; 5580; 4293; 8503; 53358; 2885; 2888; 6616; 3725; 8660; 5792; 4294; 6812; 5211; 10938; 9448; 6464; 9882; 6236; 57381	160	160		4.07831
8.92235e-05	0.0032917	Metabolism of proteins	Reactome	R-HSA-392499	ENSG00000166562; ENSG00000102595; ENSG00000145362; ENSG00000041353; ENSG00000101160; ENSG00000185499; ENSG00000116183; ENSG00000166685; ENSG00000204843; ENSG00000124635; ENSG00000167972; ENSG00000162066; ENSG00000174684; ENSG00000117984; ENSG00000150991; ENSG00000078369; ENSG00000187720; ENSG00000154736; ENSG00000196313; ENSG00000115306; ENSG00000139629; ENSG00000101638; ENSG00000105438; ENSG0000…	5972; 23011; 56667; 4193; 1509; 966; 80273; 22926; 7264; 2157; 7844; 1964; 51005; 9609; 351; 5371; 3489; 140735; 79644; 290; 330; 1643; 51604; 80328; 412; 11070; 5476; 7416; 5874; 8970; 11282; 1540; 7048; 64750; 11253; 9246; 7277; 7095; 6734; 267; 27076; 56648; 7314; 8724; 9761; 266727; 57731; 10159; 85236; 84516; 7353; 997; 8535; 92949; 3488; 63917; 7345; 5071; 7150; 7039; 55593; 21; 11227; 5708…	1506	1478		4.04952
8.93623e-05	0.0032917	Activated TLR4 signalling	Reactome	R-HSA-166054	ENSG00000166484; ENSG00000170315; ENSG00000108861; ENSG00000164342; ENSG00000142192; ENSG00000109339; ENSG00000102882; ENSG00000172936; ENSG00000177606; ENSG00000150991; ENSG00000185386; ENSG00000169032; ENSG00000120875; ENSG00000173432; ENSG00000076984; ENSG00000077150; ENSG00000023445; ENSG00000137713; ENSG00000174516; ENSG00000104365; ENSG00000240849; ENSG00000139318; ENSG00000129465; ENSG0000…	3725; 1846; 6288; 5519; 3656; 948; 1848; 329; 5602; 246330; 4615; 3665; 5604; 257397; 148022; 7098; 387521; 3551; 5600; 11035; 7314; 330; 7867; 1845; 8767; 5595; 5970; 351; 7316; 5598; 5609; 8945; 4791	117	116		4.04885
9.31169e-05	0.00332886	TP53 Regulates Transcription of Cell Death Genes	Wikipathways	WP3802	ENSG00000173535; ENSG00000146674; ENSG00000026103; ENSG00000112378; ENSG00000113916; ENSG00000164938; ENSG00000100949; ENSG00000104689; ENSG00000177595; ENSG00000141682; ENSG00000104419; ENSG00000015475; ENSG00000120889	604; 55367; 64065; 637; 8797; 3486; 10397; 8794; 8795; 94241; 5366; 355; 5875	29	29		4.03097
9.4512e-05	0.00332886	Signalling by NGF	Reactome	R-HSA-166520	ENSG00000171132; ENSG00000186111; ENSG00000164305; ENSG00000155629; ENSG00000177885; ENSG00000138798; ENSG00000277586; ENSG00000150995; ENSG00000072062; ENSG00000019991; ENSG00000160271; ENSG00000115306; ENSG00000169032; ENSG00000160460; ENSG00000135679; ENSG00000148082; ENSG00000137713; ENSG00000104365; ENSG00000166908; ENSG00000105976; ENSG00000082701; ENSG00000259207; ENSG00000075391; ENSG0000…	5519; 4193; 196883; 5922; 1848; 4233; 200734; 2903; 23396; 3082; 2335; 2885; 816; 25759; 8503; 8878; 7867; 2246; 8767; 5595; 3708; 7316; 9462; 1843; 5979; 10018; 4804; 5786; 29; 253260; 112; 57449; 2252; 369; 8660; 5970; 4747; 5045; 5598; 5037; 57142; 9826; 5900; 284; 1839; 5580; 4615; 5924; 1950; 3084; 6774; 7314; 5125; 23385; 5604; 160; 1846; 1026; 57731; 836; 4915; 118788; 1956; 1845; 6464; 50…	433	426		4.02451
9.5623e-05	0.00332886	chondroitin sulfate biosynthesis	HumanCyc	PWY-6569	ENSG00000169826; ENSG00000033100; ENSG00000123989; ENSG00000175040; ENSG00000149541; ENSG00000103489; ENSG00000136213; ENSG00000171310; ENSG00000147119; ENSG00000147408; ENSG00000182022	26229; 50515; 55454; 79586; 64131; 51363; 55790; 55501; 56548; 54480; 9435	23	22		4.01944
9.58307e-05	0.00332886	Viral carcinogenesis - Homo sapiens (human)	KEGG	path:hsa05203	ENSG00000107175; ENSG00000117461; ENSG00000072062; ENSG00000158406; ENSG00000122877; ENSG00000204592; ENSG00000180596; ENSG00000206503; ENSG00000164305; ENSG00000124635; ENSG00000180900; ENSG00000102882; ENSG00000067066; ENSG00000177885; ENSG00000067225; ENSG00000177606; ENSG00000204642; ENSG00000168214; ENSG00000118971; ENSG00000124762; ENSG00000146592; ENSG00000203814; ENSG00000168610; ENSG0000…	1026; 6672; 3106; 3107; 3134; 595; 4193; 8339; 8341; 8347; 8349; 5829; 440689; 8365; 4791; 5315; 3105; 718; 85236; 5366; 10488; 8970; 5922; 8503; 128312; 836; 2885; 3725; 23352; 5970; 6774; 7532; 3133; 9586; 894; 896; 898; 9114; 1959; 1960; 3516; 5566; 3017; 4055; 23513; 5595; 3665; 5610; 1021; 3572	203	202		4.0185
9.60908e-05	0.00332886	ER to Golgi Anterograde Transport	Reactome	R-HSA-199977	ENSG00000107862; ENSG00000029534; ENSG00000145362; ENSG00000166685; ENSG00000204843; ENSG00000125814; ENSG00000196352; ENSG00000105402; ENSG00000264364; ENSG00000173898; ENSG00000113615; ENSG00000169223; ENSG00000115306; ENSG00000105438; ENSG00000160460; ENSG00000134287; ENSG00000163235; ENSG00000138802; ENSG00000158560; ENSG00000114354; ENSG00000166557; ENSG00000265808; ENSG00000197102; ENSG0000…	140735; 1780; 10945; 63908; 9382; 6711; 966; 377; 1783; 2804; 1522; 1604; 1778; 90411; 2157; 10960; 287; 1639; 9919; 374; 288; 8729; 11070; 7039; 6712; 8775; 10427; 10802; 286; 57731; 10342; 11015; 9554; 84516; 10652; 23423	134	131		4.01732
0.000103711	0.00350392	keratinocyte differentiation	BioCarta	keratinocytepathway	ENSG00000023445; ENSG00000146648; ENSG00000171132; ENSG00000104368; ENSG00000110330; ENSG00000163932; ENSG00000104365; ENSG00000076984; ENSG00000160691; ENSG00000026103; ENSG00000169032; ENSG00000173039; ENSG00000071054; ENSG00000156711; ENSG00000102882; ENSG00000177885; ENSG00000027075; ENSG00000138798; ENSG00000177606	355; 5603; 5583; 3725; 1950; 330; 3551; 5327; 5604; 5595; 5970; 1956; 2885; 329; 6464; 5581; 5609; 5580; 9448	53	53		3.98418
0.000103711	0.00350392	Posttranslational regulation of adherens junction stability and dissassembly	PID	ajdiss_2pathway	ENSG00000196396; ENSG00000097007; ENSG00000168621; ENSG00000165731; ENSG00000105976; ENSG00000177485; ENSG00000146648; ENSG00000077782; ENSG00000173801; ENSG00000113578; ENSG00000196611; ENSG00000148053; ENSG00000164305; ENSG00000075785; ENSG00000149968; ENSG00000185359; ENSG00000176697; ENSG00000096696; ENSG00000138798	2260; 2668; 10009; 2246; 4312; 627; 1950; 25; 7879; 5979; 1956; 3728; 1832; 4314; 836; 5770; 9146; 4915; 4233	53	53		3.98418
0.000104756	0.00350392	role of egf receptor transactivation by gpcrs in cardiac hypertrophy	BioCarta	cardiacegfpathway	ENSG00000146648; ENSG00000088256; ENSG00000160691; ENSG00000169032; ENSG00000136997; ENSG00000135744; ENSG00000173039; ENSG00000078369; ENSG00000104365; ENSG00000078401; ENSG00000102882; ENSG00000177885; ENSG00000138798; ENSG00000177606	2767; 3725; 1950; 5595; 5970; 1956; 2885; 3551; 6464; 1906; 2782; 4609; 5604; 183	33	33		3.97982
0.000109099	0.00360771	Hepatitis C and Hepatocellular Carcinoma	Wikipathways	WP3646	ENSG00000023445; ENSG00000026508; ENSG00000169429; ENSG00000136997; ENSG00000136244; ENSG00000154277; ENSG00000110092; ENSG00000196611; ENSG00000171552; ENSG00000124762; ENSG00000164305; ENSG00000128567; ENSG00000112715; ENSG00000073756; ENSG00000102882; ENSG00000177885; ENSG00000168610; ENSG00000177606	595; 598; 330; 3725; 836; 2885; 3576; 4312; 7345; 5743; 4609; 960; 1026; 5595; 6774; 3569; 5420; 7422	50	49		3.96218
0.000114356	0.00365	Type I hemidesmosome assembly	Reactome	R-HSA-446107	ENSG00000178209; ENSG00000058085; ENSG00000053747; ENSG00000177697; ENSG00000151914; ENSG00000065618; ENSG00000091409	667; 5339; 3655; 3918; 977; 1308; 3909	11	10		3.94174
0.000115395	0.00365	GABA synthesis, release, reuptake and degradation	Reactome	R-HSA-888590	ENSG00000067715; ENSG00000136854; ENSG00000105649; ENSG00000079841; ENSG00000132639; ENSG00000220205; ENSG00000183044; ENSG00000128683; ENSG00000106089; ENSG00000101152	6804; 2571; 6616; 18; 80331; 6812; 6844; 5864; 22999; 6857	19	19		3.93781
0.000115395	0.00365	ER Quality Control Compartment (ERQC)	Reactome	R-HSA-901032	ENSG00000170315; ENSG00000102595; ENSG00000239305; ENSG00000150991; ENSG00000177239; ENSG00000162298; ENSG00000088298; ENSG00000159461; ENSG00000145495; ENSG00000135506	7316; 10956; 10299; 55757; 7314; 7844; 11253; 84447; 267; 55741	20	19		3.93781
0.000115395	0.00365	Glycosaminoglycan degradation - Homo sapiens (human)	KEGG	path:hsa00531	ENSG00000010404; ENSG00000135677; ENSG00000113273; ENSG00000213614; ENSG00000127415; ENSG00000186792; ENSG00000181523; ENSG00000049860; ENSG00000068001; ENSG00000165102	138050; 3073; 3425; 3074; 6448; 8372; 8692; 411; 2799; 3423	19	19		3.93781
0.000120809	0.00378015	VEGFR2 mediated cell proliferation	Reactome	R-HSA-5218921	ENSG00000146648; ENSG00000168621; ENSG00000165731; ENSG00000188766; ENSG00000160691; ENSG00000113319; ENSG00000113578; ENSG00000132670; ENSG00000170315; ENSG00000078061; ENSG00000157168; ENSG00000102882; ENSG00000124882; ENSG00000177885; ENSG00000185950; ENSG00000068971; ENSG00000138798; ENSG00000120875; ENSG00000277586; ENSG00000150995; ENSG00000019991; ENSG00000173898; ENSG00000077782; ENSG0000…	1846; 5979; 6464; 5519; 5922; 1839; 5580; 1848; 7422; 1439; 53358; 6711; 4233; 2260; 5786; 1950; 200734; 2903; 5037; 5924; 5590; 3082; 2335; 1956; 3084; 2885; 3690; 816; 2252; 6712; 7314; 25759; 369; 284; 1847; 8660; 2668; 2246; 5170; 8682; 5604; 2069; 5595; 3708; 4747; 7316; 57731; 9462; 399473; 1843; 5526	213	209		3.9179
0.00012892	0.00395546	MAPK family signaling cascades	Reactome	R-HSA-5683057	ENSG00000124151; ENSG00000112576; ENSG00000168621; ENSG00000165731; ENSG00000146648; ENSG00000188766; ENSG00000160691; ENSG00000113319; ENSG00000113578; ENSG00000149798; ENSG00000132670; ENSG00000072062; ENSG00000170315; ENSG00000078061; ENSG00000157168; ENSG00000102882; ENSG00000124882; ENSG00000177885; ENSG00000185950; ENSG00000068971; ENSG00000138798; ENSG00000177606; ENSG00000277586; ENSG0000…	3337; 3725; 1846; 1950; 5979; 6464; 5519; 10435; 5922; 1839; 1848; 1439; 53358; 6711; 4233; 2260; 5786; 200734; 2903; 5037; 5924; 5566; 8202; 2668; 2335; 3569; 896; 3082; 3572; 1956; 3084; 3315; 2885; 3690; 816; 2252; 4609; 6712; 7314; 25759; 369; 284; 1847; 8660; 2246; 8682; 5604; 2069; 5595; 4747; 7316; 57731; 9462; 399473; 1843; 5526	240	236		3.88968
0.00012913	0.00395546	MAPK Signaling Pathway	Wikipathways	WP382	ENSG00000166484; ENSG00000072062; ENSG00000123612; ENSG00000076984; ENSG00000113319; ENSG00000120129; ENSG00000125952; ENSG00000164305; ENSG00000188906; ENSG00000138166; ENSG00000109339; ENSG00000146648; ENSG00000102882; ENSG00000177885; ENSG00000027075; ENSG00000138798; ENSG00000163513; ENSG00000149930; ENSG00000141503; ENSG00000077782; ENSG00000169032; ENSG00000106211; ENSG00000130522; ENSG0000…	50488; 3725; 5583; 5580; 1950; 7042; 5595; 7048; 5590; 5598; 4137; 23162; 5604; 5603; 5609; 836; 5566; 2260; 3315; 1647; 1848; 3551; 1843; 1847; 1846; 130399; 627; 3552; 2885; 3553; 4609; 120892; 3727; 9344; 5602; 5924; 5922; 5801; 4149; 9448; 5533; 355; 1956	168	168		3.88897
0.00013442	0.00400749	FoxO signaling pathway - Homo sapiens (human)	KEGG	path:hsa04068	ENSG00000146648; ENSG00000117461; ENSG00000136244; ENSG00000176171; ENSG00000078061; ENSG00000110092; ENSG00000102882; ENSG00000177885; ENSG00000118515; ENSG00000185950; ENSG00000156804; ENSG00000138798; ENSG00000163513; ENSG00000185386; ENSG00000153094; ENSG00000169032; ENSG00000124762; ENSG00000127528; ENSG00000168610; ENSG00000112096; ENSG00000135679; ENSG00000141349; ENSG00000104365; ENSG0000…	1026; 10769; 5170; 11345; 604; 4193; 6774; 10365; 6789; 664; 1647; 894; 10018; 114907; 6446; 8503; 2885; 369; 7042; 7048; 1263; 1950; 92579; 1956; 9140; 6648; 8660; 80854; 5595; 3551; 5600; 5602; 5603; 5604; 3569; 595	134	133		3.87153
0.00013442	0.00400749	Hepatitis C - Homo sapiens (human)	KEGG	path:hsa05160	ENSG00000125347; ENSG00000185745; ENSG00000117461; ENSG00000073060; ENSG00000146648; ENSG00000164342; ENSG00000111331; ENSG00000111335; ENSG00000142166; ENSG00000102882; ENSG00000089127; ENSG00000177885; ENSG00000138798; ENSG00000172071; ENSG00000169429; ENSG00000185386; ENSG00000078061; ENSG00000124762; ENSG00000168610; ENSG00000107201; ENSG00000131467; ENSG00000115415; ENSG00000137713; ENSG0000…	1026; 51208; 5170; 148022; 3659; 3665; 6772; 6774; 9076; 23586; 9451; 10197; 8503; 4938; 4939; 4940; 369; 5970; 3434; 3454; 5519; 5520; 1950; 2885; 1956; 949; 7098; 975; 5595; 3551; 5600; 5602; 5603; 5610; 3576; 2932	133	133		3.87153
0.00013496	0.00400749	chondroitin sulfate biosynthesis (late stages)	HumanCyc	PWY-6567	ENSG00000169826; ENSG00000123989; ENSG00000175040; ENSG00000136213; ENSG00000171310; ENSG00000182022; ENSG00000147408; ENSG00000147119	51363; 55790; 55501; 9435; 56548; 50515; 55454; 79586	14	13		3.86979
0.000141957	0.00417267	Signalling to RAS	Reactome	R-HSA-167044	ENSG00000146648; ENSG00000168621; ENSG00000165731; ENSG00000006451; ENSG00000188766; ENSG00000160691; ENSG00000113319; ENSG00000113578; ENSG00000132670; ENSG00000170315; ENSG00000078061; ENSG00000157168; ENSG00000102882; ENSG00000124882; ENSG00000177885; ENSG00000185950; ENSG00000068971; ENSG00000138798; ENSG00000120875; ENSG00000277586; ENSG00000019991; ENSG00000173898; ENSG00000160271; ENSG0000…	1846; 5900; 5979; 6464; 5519; 5922; 1839; 1848; 1439; 53358; 6711; 4233; 2260; 5786; 1950; 200734; 2903; 5037; 5924; 3082; 2335; 1956; 3084; 2885; 3690; 816; 5600; 2252; 6712; 7314; 25759; 369; 284; 1847; 8660; 2668; 7867; 2246; 8682; 5604; 2069; 5595; 4747; 7316; 57731; 9462; 5898; 399473; 1843; 5526	209	205		3.84784
0.000150528	0.00438037	Signaling by VEGF	Reactome	R-HSA-194138	ENSG00000055163; ENSG00000173511; ENSG00000168621; ENSG00000165731; ENSG00000146648; ENSG00000120129; ENSG00000164327; ENSG00000188766; ENSG00000160691; ENSG00000113319; ENSG00000113578; ENSG00000132670; ENSG00000072062; ENSG00000170315; ENSG00000078061; ENSG00000157168; ENSG00000102882; ENSG00000124882; ENSG00000177885; ENSG00000185950; ENSG00000068971; ENSG00000138798; ENSG00000120875; ENSG0000…	3320; 1846; 5979; 3728; 57731; 26999; 6464; 5519; 3708; 2903; 5922; 1839; 5580; 1848; 7422; 1439; 53358; 6711; 4233; 2260; 5786; 1950; 200734; 5037; 5924; 5566; 5590; 1535; 3082; 253260; 2335; 7423; 1956; 3084; 2668; 2885; 3690; 816; 5600; 2252; 6712; 7314; 4688; 25759; 369; 284; 1847; 8660; 7424; 5228; 7867; 2246; 5170; 8682; 5604; 2069; 10458; 5595; 5829; 4747; 7316; 9462; 399473; 1843; 5526	290	286		3.82238
0.000152199	0.00438513	Synaptic vesicle cycle - Homo sapiens (human)	KEGG	path:hsa04721	ENSG00000141837; ENSG00000105402; ENSG00000130477; ENSG00000136854; ENSG00000114573; ENSG00000105649; ENSG00000159720; ENSG00000079841; ENSG00000131100; ENSG00000175416; ENSG00000132639; ENSG00000198722; ENSG00000220205; ENSG00000117410; ENSG00000113732; ENSG00000196961; ENSG00000067715; ENSG00000106089; ENSG00000033627; ENSG00000105929; ENSG00000128524	10497; 773; 22999; 529; 6804; 6812; 9114; 160; 50617; 6844; 8992; 523; 8775; 6857; 9296; 6616; 535; 5864; 1212; 23025; 533	63	63		3.81759
0.000156213	0.00445666	NGF signalling via TRKA from the plasma membrane	Reactome	R-HSA-187037	ENSG00000146648; ENSG00000168621; ENSG00000165731; ENSG00000108861; ENSG00000166484; ENSG00000186111; ENSG00000164327; ENSG00000188766; ENSG00000160691; ENSG00000113319; ENSG00000117461; ENSG00000132670; ENSG00000196961; ENSG00000277586; ENSG00000072062; ENSG00000170315; ENSG00000115306; ENSG00000157168; ENSG00000124882; ENSG00000102882; ENSG00000137713; ENSG00000177885; ENSG00000185950; ENSG0000…	118788; 1846; 5900; 5979; 1845; 6464; 8682; 4193; 196883; 284; 23112; 5922; 5580; 8870; 1848; 1439; 6711; 4233; 2260; 1950; 53358; 200734; 2903; 23396; 5037; 5924; 2931; 5566; 112; 399473; 3082; 84335; 253260; 5604; 2335; 1956; 5786; 79837; 1847; 3084; 2668; 2885; 3690; 816; 369; 5600; 2252; 6712; 7314; 25759; 8503; 1839; 8660; 7867; 2246; 5170; 5519; 2932; 2069; 160; 1843; 5595; 1026; 3708; 4747…	340	336		3.80628
0.000158986	0.00449175	Non-integrin membrane-ECM interactions	Reactome	R-HSA-3000171	ENSG00000112769; ENSG00000188157; ENSG00000173402; ENSG00000164171; ENSG00000058085; ENSG00000259207; ENSG00000162733; ENSG00000179915; ENSG00000053747; ENSG00000082781; ENSG00000147044; ENSG00000150093; ENSG00000041982; ENSG00000124145; ENSG00000135862; ENSG00000091409	3910; 3655; 8573; 3918; 1605; 9378; 3690; 375790; 4921; 3371; 3909; 3688; 3693; 3673; 6385; 3915	46	42		3.79864
0.000175289	0.00490473	DNA Damage Response	Wikipathways	WP707	ENSG00000164305; ENSG00000048392; ENSG00000015475; ENSG00000097007; ENSG00000177595; ENSG00000134574; ENSG00000136997; ENSG00000124762; ENSG00000140464; ENSG00000117748; ENSG00000135679; ENSG00000112576; ENSG00000105173; ENSG00000026103; ENSG00000116717; ENSG00000175054; ENSG00000141682; ENSG00000118971; ENSG00000120889; ENSG00000110092; ENSG00000105810; ENSG00000080546	55367; 595; 50484; 25; 836; 27244; 896; 5371; 545; 1021; 894; 637; 898; 4193; 4609; 6118; 8795; 1643; 1647; 1026; 5366; 355	68	68		3.75624
0.000182556	0.00505941	Copper homeostasis	Wikipathways	WP3286	ENSG00000187193; ENSG00000136867; ENSG00000123191; ENSG00000260549; ENSG00000164647; ENSG00000142192; ENSG00000177556; ENSG00000110092; ENSG00000082701; ENSG00000171867; ENSG00000164305; ENSG00000132530; ENSG00000125148; ENSG00000136868; ENSG00000109610; ENSG00000125144; ENSG00000177606; ENSG00000186868; ENSG00000135679	595; 4137; 836; 6649; 540; 5621; 4495; 26872; 1317; 2932; 4193; 1318; 4501; 4500; 4502; 3725; 54739; 351; 475	55	55		3.7386
0.000192115	0.00527165	Signaling by PDGF	Reactome	R-HSA-186797	ENSG00000146648; ENSG00000168621; ENSG00000165731; ENSG00000115415; ENSG00000186111; ENSG00000164327; ENSG00000188766; ENSG00000160691; ENSG00000113319; ENSG00000117461; ENSG00000132670; ENSG00000072062; ENSG00000170315; ENSG00000115306; ENSG00000157168; ENSG00000124882; ENSG00000102882; ENSG00000137713; ENSG00000177885; ENSG00000185950; ENSG00000068971; ENSG00000138798; ENSG00000120875; ENSG0000…	118788; 1846; 5979; 112; 6464; 8682; 4193; 196883; 284; 23112; 5922; 5580; 8870; 1848; 1439; 6711; 4233; 2260; 5786; 1950; 53358; 200734; 2903; 23396; 5037; 5924; 2931; 5566; 5327; 399473; 3082; 253260; 5604; 2335; 1956; 84335; 79837; 1847; 3084; 2668; 2885; 3690; 1291; 6696; 816; 369; 2252; 6712; 7314; 25759; 8503; 1839; 8660; 2246; 5170; 5519; 2932; 57731; 2069; 5595; 1287; 1026; 3708; 4747; 73…	331	327		3.71644
0.000194268	0.00527165	Signaling by Insulin receptor	Reactome	R-HSA-74752	ENSG00000146648; ENSG00000168621; ENSG00000165731; ENSG00000114573; ENSG00000188766; ENSG00000160691; ENSG00000113319; ENSG00000113578; ENSG00000132670; ENSG00000138166; ENSG00000170315; ENSG00000078061; ENSG00000157168; ENSG00000102882; ENSG00000124882; ENSG00000177885; ENSG00000185950; ENSG00000068971; ENSG00000138798; ENSG00000120875; ENSG00000277586; ENSG00000117410; ENSG00000019991; ENSG0000…	529; 1846; 5979; 6464; 5519; 1950; 81617; 5922; 1839; 1848; 1439; 53358; 6711; 4233; 2260; 7316; 5786; 284; 200734; 5037; 5924; 3082; 1981; 535; 1847; 5604; 2335; 1956; 8992; 84335; 3084; 537; 2885; 3690; 57521; 2903; 50617; 816; 523; 2252; 6712; 7314; 9296; 25759; 369; 8660; 9114; 2668; 2246; 5170; 64121; 8682; 2069; 58528; 5595; 57731; 9462; 4747; 533; 5526; 399473; 1843	278	272		3.7116
0.000195649	0.00527165	Lung fibrosis	Wikipathways	WP3624	ENSG00000081041; ENSG00000108691; ENSG00000102265; ENSG00000169429; ENSG00000136244; ENSG00000096696; ENSG00000019991; ENSG00000113578; ENSG00000100292; ENSG00000140285; ENSG00000078401; ENSG00000122861; ENSG00000125148; ENSG00000163235; ENSG00000068650; ENSG00000125538; ENSG00000172216; ENSG00000118785; ENSG00000271503; ENSG00000138798; ENSG00000142002	2920; 1051; 7039; 1906; 1832; 3553; 6347; 3162; 7076; 3576; 2246; 3082; 23250; 1950; 4502; 5328; 6352; 91039; 3569; 2252; 6696	64	64		3.70852
0.000200557	0.00535432	Glycosaminoglycan biosynthesis - chondroitin sulfate / dermatan sulfate - Homo sapiens (human)	KEGG	path:hsa00532	ENSG00000169826; ENSG00000033100; ENSG00000123989; ENSG00000149541; ENSG00000103489; ENSG00000136213; ENSG00000171310; ENSG00000147119; ENSG00000147408; ENSG00000182022	79586; 64131; 56548; 51363; 55501; 55790; 54480; 50515; 55454; 26229	20	20		3.69776
0.000209481	0.00552321	IL6-mediated signaling events	PID	il6_7pathway	ENSG00000125347; ENSG00000115415; ENSG00000185386; ENSG00000102265; ENSG00000171223; ENSG00000163932; ENSG00000143384; ENSG00000171552; ENSG00000175899; ENSG00000134352; ENSG00000136997; ENSG00000136244; ENSG00000033327; ENSG00000168610; ENSG00000172216; ENSG00000177885; ENSG00000177606	3725; 4170; 6774; 3572; 7076; 2885; 598; 2; 6772; 9846; 3726; 5600; 4609; 5580; 1051; 3569; 3659	48	47		3.67885
0.000212577	0.00552321	ISG15 antiviral mechanism	Reactome	R-HSA-1169408	ENSG00000185745; ENSG00000115415; ENSG00000138646; ENSG00000156587; ENSG00000187608; ENSG00000055332; ENSG00000114867; ENSG00000183486; ENSG00000157601; ENSG00000102882; ENSG00000069869; ENSG00000121060; ENSG00000107201	7706; 9246; 6772; 4600; 4734; 9636; 3434; 4599; 5610; 1981; 23586; 5595; 51191	34	31		3.67248
0.000212577	0.00552321	Antiviral mechanism by IFN-stimulated genes	Reactome	R-HSA-1169410	ENSG00000185745; ENSG00000115415; ENSG00000138646; ENSG00000156587; ENSG00000187608; ENSG00000055332; ENSG00000114867; ENSG00000183486; ENSG00000157601; ENSG00000102882; ENSG00000069869; ENSG00000121060; ENSG00000107201	7706; 9246; 6772; 4600; 4734; 9636; 3434; 4599; 5610; 1981; 23586; 5595; 51191	34	31		3.67248
0.000219093	0.00564213	IL-6 signaling pathway	Wikipathways	WP364	ENSG00000125347; ENSG00000115415; ENSG00000102265; ENSG00000171223; ENSG00000163932; ENSG00000160691; ENSG00000171552; ENSG00000082701; ENSG00000169032; ENSG00000134352; ENSG00000135744; ENSG00000057657; ENSG00000168610; ENSG00000102882; ENSG00000136244; ENSG00000177885	3569; 5604; 3659; 5580; 2885; 3572; 183; 598; 639; 2932; 3726; 5595; 6774; 6464; 6772; 7076	43	43		3.65937
0.000222674	0.00568405	Elastic fibre formation	Reactome	R-HSA-1566948	ENSG00000115380; ENSG00000125845; ENSG00000092969; ENSG00000197614; ENSG00000077942; ENSG00000140564; ENSG00000259207; ENSG00000150093; ENSG00000168056; ENSG00000082781; ENSG00000172638; ENSG00000049323; ENSG00000125965; ENSG00000161638	4052; 2202; 8200; 8076; 2192; 3690; 4054; 7042; 5045; 3678; 650; 3693; 30008; 3688	36	35		3.65233
0.000235704	0.00596435	L1CAM interactions	Reactome	R-HSA-373760	ENSG00000146648; ENSG00000029534; ENSG00000145362; ENSG00000196961; ENSG00000136531; ENSG00000198910; ENSG00000163531; ENSG00000102882; ENSG00000177098; ENSG00000135862; ENSG00000133961; ENSG00000173898; ENSG00000077782; ENSG00000115306; ENSG00000169032; ENSG00000160460; ENSG00000184156; ENSG00000018236; ENSG00000164171; ENSG00000161638; ENSG00000166257; ENSG00000091129; ENSG00000150093; ENSG0000…	8650; 2596; 6330; 1956; 6332; 6711; 2260; 2048; 4897; 6326; 55800; 5604; 287; 6335; 3786; 288; 3690; 3678; 6712; 286; 23114; 57731; 160; 5595; 1272; 3897; 3673; 3915; 3688	104	102		3.62763
0.000243602	0.00608176	Signaling by Leptin	Reactome	R-HSA-2586552	ENSG00000146648; ENSG00000168621; ENSG00000165731; ENSG00000160460; ENSG00000188766; ENSG00000160691; ENSG00000113319; ENSG00000113578; ENSG00000132670; ENSG00000170315; ENSG00000115306; ENSG00000157168; ENSG00000124882; ENSG00000102882; ENSG00000174697; ENSG00000177885; ENSG00000185950; ENSG00000068971; ENSG00000138798; ENSG00000120875; ENSG00000277586; ENSG00000019991; ENSG00000173898; ENSG0000…	3952; 1846; 369; 5979; 6464; 5519; 5922; 1839; 1848; 1439; 53358; 6711; 4233; 2260; 5786; 1950; 200734; 2903; 5037; 5924; 3082; 2335; 1956; 3084; 2885; 3690; 816; 2252; 6712; 7314; 25759; 3953; 284; 1847; 8660; 2668; 2246; 8682; 5604; 2069; 5595; 4747; 7316; 57731; 9462; 6774; 399473; 1843; 5526	208	204		3.61332
0.000245525	0.00608176	Vitamin D Receptor Pathway	Wikipathways	WP2877	ENSG00000124731; ENSG00000104332; ENSG00000079385; ENSG00000085563; ENSG00000168961; ENSG00000101096; ENSG00000136826; ENSG00000101986; ENSG00000131737; ENSG00000178726; ENSG00000136738; ENSG00000167600; ENSG00000100234; ENSG00000154736; ENSG00000124762; ENSG00000140465; ENSG00000169252; ENSG00000049656; ENSG00000105173; ENSG00000099804; ENSG00000131669; ENSG00000111424; ENSG00000146674; ENSG0000…	54210; 215; 490; 1543; 7056; 3488; 997; 3486; 7128; 7042; 8027; 928; 81037; 412; 595; 92737; 9314; 1026; 4814; 5243; 7421; 623; 11096; 4084; 7077; 976; 6422; 29785; 22906; 7292; 634; 639; 1647; 4773; 4609; 3726; 4600; 3885; 3965; 6696; 604; 154; 7078; 898; 8853	184	183		3.6099
0.000246614	0.00608176	TRAF6 Mediated Induction of proinflammatory cytokines	Reactome	R-HSA-168180	ENSG00000166484; ENSG00000108861; ENSG00000076984; ENSG00000142192; ENSG00000109339; ENSG00000102882; ENSG00000172936; ENSG00000177606; ENSG00000185386; ENSG00000169032; ENSG00000120875; ENSG00000173432; ENSG00000077150; ENSG00000137713; ENSG00000104365; ENSG00000166167; ENSG00000139318; ENSG00000240849; ENSG00000173039; ENSG00000157625; ENSG00000114738; ENSG00000104312; ENSG00000134070	257397; 7867; 1845; 1846; 5602; 387521; 5595; 4615; 6288; 351; 5519; 3551; 5598; 5970; 3656; 5609; 5600; 1848; 5604; 3725; 8945; 4791; 8767	74	74		3.60798
0.000255	0.00623572	Plexin-D1 Signaling	PID	plexind1_pathway	ENSG00000164171; ENSG00000135424; ENSG00000144711; ENSG00000112715; ENSG00000005884; ENSG00000161638; ENSG00000170381; ENSG00000150093; ENSG00000126458; ENSG00000091409; ENSG00000075223	3673; 3675; 7422; 10512; 3679; 9723; 3678; 3655; 6237; 3688; 9922	24	24		3.59346
0.000271576	0.00658571	Cellular responses to stress	Reactome	R-HSA-2262752	ENSG00000166484; ENSG00000120694; ENSG00000197565; ENSG00000105810; ENSG00000141582; ENSG00000004478; ENSG00000167815; ENSG00000233822; ENSG00000197903; ENSG00000116701; ENSG00000141564; ENSG00000163453; ENSG00000197930; ENSG00000170315; ENSG00000109339; ENSG00000102882; ENSG00000183741; ENSG00000058404; ENSG00000185122; ENSG00000274750; ENSG00000169429; ENSG00000141503; ENSG00000117592; ENSG0000…	6118; 3017; 4193; 6649; 9140; 5602; 3576; 5903; 5034; 3569; 8353; 11345; 8341; 816; 4688; 8091; 545; 7867; 9588; 58528; 5595; 8365; 7316; 140735; 573; 898; 1051; 1535; 9531; 26100; 2878; 27242; 64121; 56270; 3320; 5970; 5598; 8970; 8334; 3313; 3725; 81631; 8349; 22824; 5600; 2288; 1288; 6648; 3006; 55766; 8339; 51433; 7001; 3315; 7314; 9448; 3159; 162989; 1026; 23466; 3297; 5609; 115201; 9883; 85…	393	387		3.56611
0.000278188	0.0066903	Downstream signal transduction	Reactome	R-HSA-186763	ENSG00000146648; ENSG00000168621; ENSG00000165731; ENSG00000115415; ENSG00000186111; ENSG00000164327; ENSG00000188766; ENSG00000160691; ENSG00000113319; ENSG00000117461; ENSG00000132670; ENSG00000072062; ENSG00000170315; ENSG00000115306; ENSG00000157168; ENSG00000124882; ENSG00000102882; ENSG00000137713; ENSG00000177885; ENSG00000185950; ENSG00000068971; ENSG00000138798; ENSG00000120875; ENSG0000…	118788; 1846; 5979; 112; 6464; 8682; 4193; 196883; 284; 23112; 5922; 5580; 8870; 1848; 1439; 6711; 4233; 2260; 5786; 1950; 53358; 200734; 2903; 23396; 5037; 5924; 2931; 5566; 399473; 3082; 253260; 5604; 2335; 1956; 84335; 79837; 1847; 3084; 2668; 2885; 3690; 816; 369; 2252; 6712; 7314; 25759; 8503; 1839; 8660; 2246; 5170; 5519; 2932; 57731; 2069; 5595; 1026; 3708; 4747; 7316; 6772; 5581; 9462; 67…	307	303		3.55566
0.000284788	0.00678011	Toll-Like Receptors Cascades	Reactome	R-HSA-168898	ENSG00000166484; ENSG00000170315; ENSG00000108861; ENSG00000143387; ENSG00000164342; ENSG00000142192; ENSG00000164733; ENSG00000109339; ENSG00000102882; ENSG00000172936; ENSG00000120875; ENSG00000150991; ENSG00000185386; ENSG00000169032; ENSG00000100600; ENSG00000173039; ENSG00000135047; ENSG00000177606; ENSG00000173432; ENSG00000076984; ENSG00000077150; ENSG00000023445; ENSG00000137713; ENSG0000…	1846; 6288; 1845; 5519; 3656; 81622; 948; 1848; 330; 5602; 246330; 4791; 4615; 3665; 5604; 5600; 5641; 257397; 329; 148022; 7098; 387521; 3551; 1513; 11035; 7314; 7867; 1520; 8767; 1508; 5595; 5970; 351; 1514; 7316; 5598; 5609; 3725; 8945	155	153		3.54548
0.000286582	0.00678011	DAP12 interactions	Reactome	R-HSA-2172127	ENSG00000124731; ENSG00000146648; ENSG00000168621; ENSG00000165731; ENSG00000234745; ENSG00000186111; ENSG00000164327; ENSG00000188766; ENSG00000160691; ENSG00000204592; ENSG00000117461; ENSG00000132670; ENSG00000072062; ENSG00000170315; ENSG00000115306; ENSG00000157168; ENSG00000124882; ENSG00000102882; ENSG00000137713; ENSG00000177885; ENSG00000185950; ENSG00000068971; ENSG00000138798; ENSG0000…	118788; 1846; 5979; 112; 6464; 8682; 4193; 2885; 196883; 284; 3133; 23112; 5922; 5580; 8870; 1848; 1439; 6711; 2260; 5786; 1950; 53358; 200734; 2903; 567; 2931; 5037; 5924; 5566; 1847; 399473; 3082; 253260; 5604; 2335; 4233; 54210; 1956; 84335; 79837; 3084; 2668; 816; 369; 2252; 6712; 7314; 23396; 25759; 8503; 1839; 8660; 2246; 5170; 5519; 2932; 57731; 2069; 5595; 1026; 3708; 4747; 7316; 3107; 31…	326	320		3.54275
0.000291174	0.0068332	COPI-independent Golgi-to-ER retrograde traffic	Reactome	R-HSA-6811436	ENSG00000166847; ENSG00000116711; ENSG00000158560; ENSG00000160216; ENSG00000264364; ENSG00000168092; ENSG00000151746; ENSG00000154917; ENSG00000135720; ENSG00000204843; ENSG00000197102; ENSG00000185963	1639; 140735; 1780; 23299; 84516; 56894; 636; 1783; 5321; 1778; 5049; 51560	28	28		3.53585
0.000297948	0.00693622	ABC transporters - Homo sapiens (human)	KEGG	path:hsa02010	ENSG00000144452; ENSG00000160179; ENSG00000165029; ENSG00000101986; ENSG00000085563; ENSG00000154262; ENSG00000124574; ENSG00000154258; ENSG00000064687; ENSG00000118777; ENSG00000204267; ENSG00000167972; ENSG00000168394; ENSG00000198691; ENSG00000141338; ENSG00000107331	10347; 19; 20; 21; 24; 23460; 26154; 9429; 215; 6890; 6891; 10350; 10351; 9619; 89845; 5243	45	44		3.52586
0.000307612	0.00710436	Focal Adhesion	Wikipathways	WP306	ENSG00000116147; ENSG00000166484; ENSG00000197565; ENSG00000146648; ENSG00000186111; ENSG00000160691; ENSG00000005884; ENSG00000061938; ENSG00000177885; ENSG00000091409; ENSG00000138798; ENSG00000177606; ENSG00000058085; ENSG00000019991; ENSG00000112715; ENSG00000053747; ENSG00000078061; ENSG00000169032; ENSG00000189056; ENSG00000135862; ENSG00000168477; ENSG00000023445; ENSG00000105664; ENSG0000…	5170; 3655; 5829; 1311; 5228; 330; 1950; 4233; 5598; 595; 5604; 3678; 3679; 3371; 3673; 3675; 894; 369; 2932; 7148; 896; 7143; 7424; 7422; 53358; 10188; 2885; 3690; 3693; 23396; 3082; 3725; 3688; 6696; 3909; 5649; 7423; 329; 3915; 3910; 55359; 3918; 2335; 6464; 1288; 1956	190	190		3.512
0.000311174	0.00713004	Interleukin receptor SHC signaling	Reactome	R-HSA-912526	ENSG00000146648; ENSG00000117461; ENSG00000165731; ENSG00000120129; ENSG00000188766; ENSG00000160691; ENSG00000113319; ENSG00000168621; ENSG00000132670; ENSG00000170315; ENSG00000168918; ENSG00000157168; ENSG00000102882; ENSG00000124882; ENSG00000177885; ENSG00000185950; ENSG00000068971; ENSG00000138798; ENSG00000120875; ENSG00000277586; ENSG00000019991; ENSG00000173898; ENSG00000077782; ENSG0000…	8682; 1846; 5979; 6464; 5519; 5922; 1839; 1848; 1439; 53358; 6711; 4233; 2260; 5786; 1950; 200734; 2903; 5037; 5924; 3082; 8503; 3635; 2335; 1956; 3084; 2885; 3690; 816; 2252; 6712; 7314; 25759; 369; 284; 1847; 8660; 2668; 2246; 5604; 2069; 5595; 4747; 7316; 57731; 9462; 9846; 399473; 1843; 5526	210	206		3.507
0.000326861	0.00743099	Signaling by SCF-KIT	Reactome	R-HSA-1433557	ENSG00000185950; ENSG00000117461; ENSG00000165731; ENSG00000115415; ENSG00000186111; ENSG00000164327; ENSG00000188766; ENSG00000160691; ENSG00000113319; ENSG00000168621; ENSG00000132670; ENSG00000138166; ENSG00000170315; ENSG00000155629; ENSG00000157168; ENSG00000060656; ENSG00000102882; ENSG00000124882; ENSG00000177885; ENSG00000068971; ENSG00000138798; ENSG00000120875; ENSG00000100354; ENSG0000…	118788; 1846; 369; 1026; 5979; 6464; 5519; 4193; 2885; 23112; 5922; 1839; 8870; 1848; 1439; 53358; 4233; 2260; 5786; 1950; 10076; 200734; 2903; 23396; 79837; 5924; 2931; 5037; 3082; 253260; 1847; 2335; 84335; 3084; 6774; 6772; 3690; 816; 6711; 2252; 6712; 7314; 25759; 284; 8503; 8682; 8660; 2668; 2246; 5170; 2932; 5604; 2069; 5595; 4747; 7316; 10019; 57731; 9462; 1956; 9846; 399473; 1843; 5526	292	288		3.48564
0.000332799	0.00750734	Negative regulation of MET activity	Reactome	R-HSA-6807004	ENSG00000196396; ENSG00000170315; ENSG00000105976; ENSG00000150991; ENSG00000019991; ENSG00000144749; ENSG00000147010; ENSG00000185359; ENSG00000177885; ENSG00000136738	7316; 5770; 9146; 30011; 7314; 2885; 3082; 8027; 26018; 4233	21	21		3.47782
0.000336702	0.00753695	Signalling to ERKs	Reactome	R-HSA-187687	ENSG00000146648; ENSG00000168621; ENSG00000165731; ENSG00000006451; ENSG00000188766; ENSG00000160691; ENSG00000113319; ENSG00000113578; ENSG00000132670; ENSG00000170315; ENSG00000078061; ENSG00000157168; ENSG00000102882; ENSG00000124882; ENSG00000177885; ENSG00000185950; ENSG00000068971; ENSG00000138798; ENSG00000120875; ENSG00000277586; ENSG00000019991; ENSG00000173898; ENSG00000160271; ENSG0000…	1846; 5900; 5979; 6464; 5519; 5922; 1839; 1848; 1439; 53358; 6711; 4233; 2260; 1950; 200734; 2903; 5037; 5924; 3082; 2335; 1956; 5786; 3084; 2885; 3690; 816; 5600; 2252; 6712; 7314; 25759; 369; 284; 1847; 8660; 2668; 7867; 2246; 8682; 5604; 2069; 5595; 4747; 7316; 57731; 9462; 5898; 399473; 1843; 5526	216	212		3.47275
0.000351892	0.00774557	MyD88 dependent cascade initiated on endosome	Reactome	R-HSA-975155	ENSG00000166484; ENSG00000108861; ENSG00000076984; ENSG00000142192; ENSG00000109339; ENSG00000102882; ENSG00000172936; ENSG00000177606; ENSG00000185386; ENSG00000169032; ENSG00000120875; ENSG00000173432; ENSG00000077150; ENSG00000137713; ENSG00000174516; ENSG00000104365; ENSG00000240849; ENSG00000139318; ENSG00000185507; ENSG00000166167; ENSG00000173039; ENSG00000157625; ENSG00000114738; ENSG0000…	257397; 1848; 3725; 1845; 7867; 1846; 5602; 246330; 387521; 5595; 4615; 351; 3551; 5519; 5598; 3665; 5970; 3656; 5609; 5600; 6288; 5604; 8945; 4791; 8767	85	85		3.45359
0.000351892	0.00774557	Toll Like Receptor 7/8 (TLR7/8) Cascade	Reactome	R-HSA-168181	ENSG00000166484; ENSG00000108861; ENSG00000076984; ENSG00000142192; ENSG00000109339; ENSG00000102882; ENSG00000172936; ENSG00000177606; ENSG00000185386; ENSG00000169032; ENSG00000120875; ENSG00000173432; ENSG00000077150; ENSG00000137713; ENSG00000174516; ENSG00000104365; ENSG00000240849; ENSG00000139318; ENSG00000185507; ENSG00000166167; ENSG00000173039; ENSG00000157625; ENSG00000114738; ENSG0000…	257397; 1848; 3725; 1845; 7867; 1846; 5602; 246330; 387521; 5595; 4615; 351; 3551; 5519; 5598; 3665; 5970; 3656; 5609; 5600; 6288; 5604; 8945; 4791; 8767	85	85		3.45359
0.000354007	0.00774557	Senescence-Associated Secretory Phenotype (SASP)	Wikipathways	WP3391	ENSG00000115008; ENSG00000172216; ENSG00000136244; ENSG00000163453; ENSG00000169429	1051; 3576; 3552; 3569; 3490	6	6		3.45099
0.000363484	0.00787601	VEGFA-VEGFR2 Pathway	Reactome	R-HSA-4420097	ENSG00000055163; ENSG00000146648; ENSG00000168621; ENSG00000165731; ENSG00000164327; ENSG00000188766; ENSG00000160691; ENSG00000113319; ENSG00000113578; ENSG00000132670; ENSG00000072062; ENSG00000170315; ENSG00000078061; ENSG00000157168; ENSG00000102882; ENSG00000124882; ENSG00000177885; ENSG00000185950; ENSG00000068971; ENSG00000138798; ENSG00000120875; ENSG00000277586; ENSG00000150995; ENSG0000…	3320; 1846; 5979; 3728; 57731; 26999; 6464; 5519; 2903; 5922; 1839; 5580; 1848; 7422; 1439; 53358; 6711; 4233; 2260; 5786; 1950; 200734; 5037; 5924; 5566; 5590; 1535; 3082; 253260; 2335; 1956; 3084; 2885; 3690; 816; 5600; 2252; 6712; 7314; 4688; 25759; 369; 284; 1847; 8660; 2668; 7867; 2246; 5170; 8682; 5604; 2069; 10458; 5595; 5829; 3708; 4747; 7316; 9462; 399473; 1843; 5526	282	278		3.43952
0.000365382	0.00787601	MAPK1/MAPK3 signaling	Reactome	R-HSA-5684996	ENSG00000146648; ENSG00000168621; ENSG00000165731; ENSG00000188766; ENSG00000160691; ENSG00000113319; ENSG00000113578; ENSG00000132670; ENSG00000170315; ENSG00000078061; ENSG00000157168; ENSG00000102882; ENSG00000124882; ENSG00000177885; ENSG00000185950; ENSG00000068971; ENSG00000138798; ENSG00000120875; ENSG00000277586; ENSG00000019991; ENSG00000173898; ENSG00000077782; ENSG00000115306; ENSG0000…	1846; 5979; 6464; 5519; 5922; 1839; 1848; 1439; 53358; 6711; 4233; 2260; 5786; 1950; 200734; 2903; 5037; 5924; 3082; 2335; 3569; 3572; 1956; 3084; 2668; 2885; 3690; 816; 2252; 6712; 7314; 25759; 369; 284; 1847; 8660; 2246; 8682; 5604; 2069; 5595; 4747; 7316; 57731; 9462; 399473; 1843; 5526	206	202		3.43725
0.000369337	0.00790272	Sphingolipid metabolism	Reactome	R-HSA-428157	ENSG00000110048; ENSG00000158220; ENSG00000141337; ENSG00000103056; ENSG00000113273; ENSG00000213614; ENSG00000177628; ENSG00000105287; ENSG00000177076; ENSG00000204386; ENSG00000102393; ENSG00000224051; ENSG00000164023; ENSG00000049860; ENSG00000139624; ENSG00000197746; ENSG00000196743; ENSG00000166311; ENSG00000100299; ENSG00000143753; ENSG00000143418; ENSG00000139433; ENSG00000119537; ENSG0000…	2531; 55512; 5660; 8560; 166929; 2629; 2717; 5007; 427; 80772; 411; 4758; 22901; 29956; 2760; 83850; 6609; 51228; 91012; 5476; 340485; 410; 3074; 412; 3073; 25865	90	90		3.43258
0.000378704	0.008044	Interleukin-2 signaling	Reactome	R-HSA-451927	ENSG00000146648; ENSG00000117461; ENSG00000165731; ENSG00000120129; ENSG00000188766; ENSG00000160691; ENSG00000113319; ENSG00000168621; ENSG00000132670; ENSG00000170315; ENSG00000168918; ENSG00000157168; ENSG00000102882; ENSG00000124882; ENSG00000177885; ENSG00000185950; ENSG00000068971; ENSG00000138798; ENSG00000120875; ENSG00000277586; ENSG00000019991; ENSG00000173898; ENSG00000077782; ENSG0000…	8682; 1846; 3965; 5979; 6464; 5519; 5922; 1839; 1848; 1439; 53358; 6711; 2260; 5786; 1950; 200734; 2903; 5037; 5924; 3082; 8503; 3635; 2335; 4233; 1956; 3084; 2885; 3690; 816; 2252; 6712; 7314; 25759; 369; 284; 1847; 8660; 2668; 2246; 5604; 2069; 5595; 4747; 7316; 57731; 9462; 9846; 399473; 1843; 5526	217	213		3.4217
0.000395425	0.00831746	Alpha9 beta1 integrin signaling events	PID	integrin_a9b1_pathway	ENSG00000115414; ENSG00000143537; ENSG00000112715; ENSG00000157551; ENSG00000150630; ENSG00000089159; ENSG00000130066; ENSG00000198959; ENSG00000150093; ENSG00000041982; ENSG00000118785	7424; 7052; 5829; 6696; 6303; 3371; 8751; 7422; 2335; 3772; 3688	25	25		3.40294
0.00039799	0.00831746	Semaphorin interactions	Reactome	R-HSA-373755	ENSG00000164050; ENSG00000132694; ENSG00000105976; ENSG00000075213; ENSG00000076356; ENSG00000138623; ENSG00000186111; ENSG00000151640; ENSG00000106683; ENSG00000198753; ENSG00000080824; ENSG00000082701; ENSG00000170381; ENSG00000105357; ENSG00000130827; ENSG00000137872; ENSG00000221866; ENSG00000150093; ENSG00000081237; ENSG00000126458; ENSG00000114554	5365; 3320; 10570; 91584; 9826; 10371; 2932; 3984; 79784; 5364; 9723; 55558; 5362; 5788; 8482; 6237; 23396; 80031; 5361; 3688; 4233	68	67		3.40013
0.000400153	0.00831746	RAGE	NetPath	Pathway_RAGE	ENSG00000146648; ENSG00000160691; ENSG00000168610; ENSG00000166484; ENSG00000163932; ENSG00000104365; ENSG00000116711; ENSG00000110092; ENSG00000169032; ENSG00000173039; ENSG00000114650; ENSG00000105173; ENSG00000102882; ENSG00000172936; ENSG00000067606; ENSG00000177606	3725; 595; 3551; 5595; 4615; 5970; 22937; 1956; 5590; 898; 5321; 6464; 5598; 6774; 5580; 5604	45	45		3.39777
0.000409827	0.00840061	Osteoclast differentiation - Homo sapiens (human)	KEGG	path:hsa04380	ENSG00000115641; ENSG00000117461; ENSG00000143387; ENSG00000076984; ENSG00000027697; ENSG00000116701; ENSG00000125740; ENSG00000109339; ENSG00000102882; ENSG00000177885; ENSG00000177606; ENSG00000120910; ENSG00000185386; ENSG00000175592; ENSG00000142166; ENSG00000169032; ENSG00000173039; ENSG00000051523; ENSG00000033327; ENSG00000130522; ENSG00000163513; ENSG00000077150; ENSG00000115415; ENSG0000…	1540; 4791; 4688; 3690; 6772; 9846; 3725; 3726; 3727; 4773; 2274; 7042; 2354; 8503; 3551; 3552; 3553; 5970; 5971; 1513; 8061; 3454; 3459; 7048; 8878; 5533; 2885; 5595; 5600; 5602; 5603; 5604; 5609; 1535	132	130		3.3874
0.000409927	0.00840061	DAP12 signaling	Reactome	R-HSA-2424491	ENSG00000146648; ENSG00000168621; ENSG00000165731; ENSG00000186111; ENSG00000164327; ENSG00000188766; ENSG00000160691; ENSG00000204592; ENSG00000117461; ENSG00000132670; ENSG00000072062; ENSG00000170315; ENSG00000115306; ENSG00000157168; ENSG00000124882; ENSG00000102882; ENSG00000137713; ENSG00000177885; ENSG00000185950; ENSG00000068971; ENSG00000138798; ENSG00000120875; ENSG00000100354; ENSG0000…	118788; 1846; 5979; 112; 6464; 8682; 4193; 196883; 284; 3133; 23112; 5922; 5580; 8870; 1848; 1439; 6711; 2260; 5786; 1950; 53358; 200734; 2903; 567; 5037; 5924; 2931; 5566; 1847; 399473; 3082; 253260; 5604; 2335; 4233; 1956; 84335; 79837; 3084; 2668; 2885; 3690; 816; 369; 2252; 6712; 7314; 23396; 25759; 8503; 1839; 8660; 2246; 5170; 5519; 2932; 57731; 2069; 5595; 1026; 3708; 4747; 7316; 5581; 946…	311	307		3.38729
0.000422375	0.00847663	ABC transporters in lipid homeostasis	Reactome	R-HSA-1369062	ENSG00000144452; ENSG00000160179; ENSG00000154262; ENSG00000154258; ENSG00000064687; ENSG00000101986; ENSG00000167972; ENSG00000162735; ENSG00000107331	20; 10350; 21; 5824; 23460; 9619; 26154; 10347; 215	18	18		3.3743
0.000422375	0.00847663	Other glycan degradation - Homo sapiens (human)	KEGG	path:hsa00511	ENSG00000013288; ENSG00000204386; ENSG00000213614; ENSG00000001036; ENSG00000177628; ENSG00000179163; ENSG00000049860; ENSG00000109323; ENSG00000104774	3073; 3074; 2629; 2519; 2517; 4758; 23324; 4125; 4126	18	18		3.3743
0.000422375	0.00847663	MET activates PTK2 signaling	Reactome	R-HSA-8874081	ENSG00000058085; ENSG00000105976; ENSG00000164171; ENSG00000019991; ENSG00000005884; ENSG00000150093; ENSG00000112769; ENSG00000053747; ENSG00000135862	3918; 3082; 3910; 4233; 3909; 3675; 3915; 3673; 3688	20	18		3.3743
0.000477069	0.00950871	RET signaling	Reactome	R-HSA-8853659	ENSG00000146648; ENSG00000168621; ENSG00000165731; ENSG00000166484; ENSG00000188766; ENSG00000160691; ENSG00000113319; ENSG00000113578; ENSG00000132670; ENSG00000072062; ENSG00000170315; ENSG00000078061; ENSG00000157168; ENSG00000102882; ENSG00000124882; ENSG00000177885; ENSG00000185950; ENSG00000068971; ENSG00000138798; ENSG00000120875; ENSG00000277586; ENSG00000019991; ENSG00000173898; ENSG0000…	1846; 5979; 6464; 5519; 5922; 1839; 1848; 1439; 53358; 6711; 4233; 2260; 5786; 1950; 200734; 2903; 5037; 5924; 5566; 3082; 2335; 1956; 3084; 2885; 3690; 816; 2252; 6712; 7314; 25759; 369; 284; 1847; 8660; 5598; 2668; 2246; 8682; 5604; 2069; 5595; 4747; 7316; 85358; 57731; 9462; 9846; 399473; 1843; 5526	219	215		3.32142
0.000495818	0.00968343	MyD88 cascade initiated on plasma membrane	Reactome	R-HSA-975871	ENSG00000166484; ENSG00000108861; ENSG00000076984; ENSG00000142192; ENSG00000109339; ENSG00000102882; ENSG00000172936; ENSG00000177606; ENSG00000185386; ENSG00000169032; ENSG00000120875; ENSG00000173432; ENSG00000077150; ENSG00000137713; ENSG00000174516; ENSG00000104365; ENSG00000166167; ENSG00000139318; ENSG00000240849; ENSG00000173039; ENSG00000157625; ENSG00000114738; ENSG00000104312; ENSG0000…	257397; 3725; 1848; 1845; 7867; 1846; 5602; 246330; 387521; 5595; 4615; 5609; 351; 5519; 3551; 5598; 5970; 3656; 5600; 6288; 5604; 8945; 4791; 8767	82	82		3.30468
0.000495818	0.00968343	Toll Like Receptor 10 (TLR10) Cascade	Reactome	R-HSA-168142	ENSG00000166484; ENSG00000108861; ENSG00000076984; ENSG00000142192; ENSG00000109339; ENSG00000102882; ENSG00000172936; ENSG00000177606; ENSG00000185386; ENSG00000169032; ENSG00000120875; ENSG00000173432; ENSG00000077150; ENSG00000137713; ENSG00000174516; ENSG00000104365; ENSG00000166167; ENSG00000139318; ENSG00000240849; ENSG00000173039; ENSG00000157625; ENSG00000114738; ENSG00000104312; ENSG0000…	257397; 3725; 1848; 1845; 7867; 1846; 5602; 246330; 387521; 5595; 4615; 5609; 351; 5519; 3551; 5598; 5970; 3656; 5600; 6288; 5604; 8945; 4791; 8767	82	82		3.30468
0.000495818	0.00968343	Toll Like Receptor 5 (TLR5) Cascade	Reactome	R-HSA-168176	ENSG00000166484; ENSG00000108861; ENSG00000076984; ENSG00000142192; ENSG00000109339; ENSG00000102882; ENSG00000172936; ENSG00000177606; ENSG00000185386; ENSG00000169032; ENSG00000120875; ENSG00000173432; ENSG00000077150; ENSG00000137713; ENSG00000174516; ENSG00000104365; ENSG00000166167; ENSG00000139318; ENSG00000240849; ENSG00000173039; ENSG00000157625; ENSG00000114738; ENSG00000104312; ENSG0000…	257397; 3725; 1848; 1845; 7867; 1846; 5602; 246330; 387521; 5595; 4615; 5609; 351; 5519; 3551; 5598; 5970; 3656; 5600; 6288; 5604; 8945; 4791; 8767	82	82		3.30468
0.000512648	0.00987952	ErbB receptor signaling network	PID	erbb_network_pathway	ENSG00000146648; ENSG00000080824; ENSG00000113070; ENSG00000109321; ENSG00000157168; ENSG00000163235; ENSG00000124882; ENSG00000138798	2069; 1839; 3084; 3320; 1956; 1950; 7039; 374	15	15		3.29018
0.000512648	0.00987952	Unfolded Protein Response (UPR)	Reactome	R-HSA-381119	ENSG00000065665; ENSG00000008952; ENSG00000178607; ENSG00000140943; ENSG00000172071; ENSG00000025796; ENSG00000118217; ENSG00000058262	22926; 2081; 55176; 29927; 7095; 8720; 11231; 9451	15	15		3.29018
0.000518605	0.00992855	ErbB signaling pathway - Homo sapiens (human)	KEGG	path:hsa04012	ENSG00000146648; ENSG00000117461; ENSG00000185634; ENSG00000076984; ENSG00000160691; ENSG00000109339; ENSG00000157168; ENSG00000124882; ENSG00000102882; ENSG00000177885; ENSG00000138798; ENSG00000058404; ENSG00000097007; ENSG00000078061; ENSG00000169032; ENSG00000124762; ENSG00000163235; ENSG00000177606; ENSG00000148082; ENSG00000113070; ENSG00000129946; ENSG00000109321; ENSG00000082701; ENSG0000…	4609; 1026; 3084; 2069; 25; 27; 53358; 3725; 25759; 1839; 816; 8503; 6464; 2885; 399694; 369; 2932; 374; 7039; 1950; 1956; 5595; 5602; 5604; 5609	88	87		3.28516
0.000536736	0.0100447	Apoptosis Modulation and Signaling	Wikipathways	WP1772	ENSG00000141378; ENSG00000160049; ENSG00000143384; ENSG00000078902; ENSG00000164305; ENSG00000104689; ENSG00000177595; ENSG00000102882; ENSG00000172936; ENSG00000015475; ENSG00000177606; ENSG00000151929; ENSG00000129473; ENSG00000153094; ENSG00000162734; ENSG00000023445; ENSG00000173535; ENSG00000003402; ENSG00000104365; ENSG00000026103; ENSG00000171552; ENSG00000196954; ENSG00000141682; ENSG0000…	664; 3551; 1676; 5595; 599; 598; 8682; 836; 837; 330; 9531; 8794; 637; 10018; 3725; 4170; 8837; 55367; 54472; 4615; 51651; 329; 8795; 8797; 5366; 355	92	92		3.27024
0.000536736	0.0100447	Apoptosis Modulation and Signaling	Wikipathways	WP3911	ENSG00000141378; ENSG00000160049; ENSG00000143384; ENSG00000078902; ENSG00000164305; ENSG00000104689; ENSG00000177595; ENSG00000102882; ENSG00000172936; ENSG00000015475; ENSG00000177606; ENSG00000151929; ENSG00000129473; ENSG00000153094; ENSG00000162734; ENSG00000023445; ENSG00000173535; ENSG00000003402; ENSG00000104365; ENSG00000026103; ENSG00000171552; ENSG00000196954; ENSG00000141682; ENSG0000…	664; 3551; 1676; 5595; 599; 598; 8682; 836; 837; 330; 9531; 8794; 637; 10018; 3725; 4170; 8837; 55367; 54472; 4615; 51651; 329; 8795; 8797; 5366; 355	92	92		3.27024
0.000536736	0.0100447	Apoptosis Modulation and Signaling	Wikipathways	WP3912	ENSG00000141378; ENSG00000160049; ENSG00000143384; ENSG00000078902; ENSG00000164305; ENSG00000104689; ENSG00000177595; ENSG00000102882; ENSG00000172936; ENSG00000015475; ENSG00000177606; ENSG00000151929; ENSG00000129473; ENSG00000153094; ENSG00000162734; ENSG00000023445; ENSG00000173535; ENSG00000003402; ENSG00000104365; ENSG00000026103; ENSG00000171552; ENSG00000196954; ENSG00000141682; ENSG0000…	664; 3551; 1676; 5595; 599; 598; 8682; 836; 837; 330; 9531; 8794; 637; 10018; 3725; 4170; 8837; 55367; 54472; 4615; 51651; 329; 8795; 8797; 5366; 355	92	92		3.27024
0.000538481	0.0100447	Chronic myeloid leukemia - Homo sapiens (human)	KEGG	path:hsa05220	ENSG00000185634; ENSG00000117461; ENSG00000160691; ENSG00000102882; ENSG00000177885; ENSG00000163513; ENSG00000097007; ENSG00000136997; ENSG00000078061; ENSG00000169032; ENSG00000124762; ENSG00000186716; ENSG00000033327; ENSG00000135679; ENSG00000148082; ENSG00000104365; ENSG00000092969; ENSG00000171552; ENSG00000129946; ENSG00000110092; ENSG00000105810; ENSG00000173039	4609; 1026; 7048; 9846; 25; 7042; 2885; 8503; 25759; 6464; 399694; 5970; 595; 598; 5604; 5595; 3551; 4193; 613; 53358; 369; 1021	73	73		3.26883
0.000560905	0.0103964	Toll Like Receptor 4 (TLR4) Cascade	Reactome	R-HSA-166016	ENSG00000166484; ENSG00000170315; ENSG00000108861; ENSG00000164342; ENSG00000142192; ENSG00000109339; ENSG00000102882; ENSG00000172936; ENSG00000177606; ENSG00000150991; ENSG00000185386; ENSG00000169032; ENSG00000120875; ENSG00000173432; ENSG00000076984; ENSG00000077150; ENSG00000023445; ENSG00000137713; ENSG00000174516; ENSG00000104365; ENSG00000240849; ENSG00000139318; ENSG00000129465; ENSG0000…	3725; 1846; 6288; 5519; 3656; 948; 1848; 329; 5602; 246330; 4615; 3665; 5604; 257397; 148022; 7098; 387521; 3551; 5600; 11035; 7314; 330; 7867; 1845; 8767; 5595; 5970; 351; 7316; 5598; 5609; 8945; 4791	128	127		3.25111
0.00056857	0.0104718	RIG-I/MDA5 mediated induction of IFN-alpha/beta pathways	Reactome	R-HSA-168928	ENSG00000118503; ENSG00000106052; ENSG00000156587; ENSG00000104365; ENSG00000187608; ENSG00000142192; ENSG00000115267; ENSG00000138646; ENSG00000145782; ENSG00000173039; ENSG00000108771; ENSG00000185507; ENSG00000121060; ENSG00000107201; ENSG00000173432; ENSG00000172936; ENSG00000077150; ENSG00000068308	7706; 7128; 64135; 9246; 3551; 4791; 4615; 5970; 9636; 6288; 351; 55593; 51191; 9140; 3665; 79132; 23586; 8887	57	55		3.24522
0.000579727	0.0106101	MAPK signaling pathway - Homo sapiens (human)	KEGG	path:hsa04010	ENSG00000146648; ENSG00000138166; ENSG00000108861; ENSG00000166484; ENSG00000148053; ENSG00000076984; ENSG00000113319; ENSG00000120129; ENSG00000125952; ENSG00000164305; ENSG00000072062; ENSG00000109339; ENSG00000102882; ENSG00000177885; ENSG00000169032; ENSG00000153233; ENSG00000138798; ENSG00000177606; ENSG00000141837; ENSG00000149930; ENSG00000077782; ENSG00000185386; ENSG00000128591; ENSG0000…	4609; 4137; 9479; 1843; 4791; 2318; 6237; 22800; 1647; 627; 23162; 4215; 6789; 5801; 3725; 3727; 5321; 7867; 2246; 2252; 2260; 9448; 3315; 9344; 773; 5922; 5924; 4915; 1845; 1846; 1847; 2872; 3551; 4149; 5600; 836; 2885; 5602; 1848; 5970; 355; 5609; 7042; 7048; 5533; 1956; 8605; 1950; 5566; 5595; 5598; 3552; 3553; 5603; 5604; 5971; 55799	255	255		3.23678
0.000602213	0.0108847	Selenium Micronutrient Network	Wikipathways	WP15	ENSG00000178980; ENSG00000073060; ENSG00000109610; ENSG00000115919; ENSG00000073756; ENSG00000104368; ENSG00000112096; ENSG00000108691; ENSG00000198843; ENSG00000167815; ENSG00000136244; ENSG00000173432; ENSG00000077150; ENSG00000090339; ENSG00000160688; ENSG00000165029; ENSG00000211445; ENSG00000123131; ENSG00000125538; ENSG00000138018; ENSG00000106366; ENSG00000198832; ENSG00000158125; ENSG0000…	5054; 949; 3383; 7498; 6288; 6649; 6347; 6415; 85465; 6648; 10549; 3569; 2878; 5327; 51714; 8942; 7001; 4791; 140606; 19; 5743; 5970; 80308; 3553	83	83		3.22025
0.000602213	0.0108847	TRAF6 mediated induction of NFkB and MAP kinases upon TLR7/8 or 9 activation	Reactome	R-HSA-975138	ENSG00000166484; ENSG00000108861; ENSG00000076984; ENSG00000142192; ENSG00000109339; ENSG00000102882; ENSG00000172936; ENSG00000177606; ENSG00000185386; ENSG00000169032; ENSG00000120875; ENSG00000173432; ENSG00000077150; ENSG00000137713; ENSG00000174516; ENSG00000104365; ENSG00000166167; ENSG00000139318; ENSG00000240849; ENSG00000173039; ENSG00000157625; ENSG00000114738; ENSG00000104312; ENSG0000…	257397; 1848; 3725; 1845; 7867; 1846; 5602; 246330; 387521; 5595; 4615; 351; 3551; 5519; 5598; 5970; 3656; 5609; 5600; 6288; 5604; 8945; 4791; 8767	83	83		3.22025
0.000623362	0.0110642	Molecules associated with elastic fibres	Reactome	R-HSA-2129379	ENSG00000115380; ENSG00000125845; ENSG00000092969; ENSG00000197614; ENSG00000077942; ENSG00000259207; ENSG00000150093; ENSG00000168056; ENSG00000082781; ENSG00000172638; ENSG00000049323; ENSG00000125965	4052; 2202; 8200; 8076; 2192; 3690; 4054; 7042; 650; 3693; 30008; 3688	31	30		3.20526
0.000623362	0.0110642	Oxidative Stress	Wikipathways	WP408	ENSG00000187193; ENSG00000008394; ENSG00000158125; ENSG00000100292; ENSG00000001084; ENSG00000140465; ENSG00000211445; ENSG00000051523; ENSG00000109339; ENSG00000109610; ENSG00000171223; ENSG00000112096	5602; 3162; 7498; 6648; 1543; 2878; 6649; 2729; 4501; 4257; 3726; 1535	30	30		3.20526
0.00063237	0.0110642	Vibrio cholerae infection - Homo sapiens (human)	KEGG	path:hsa05110	ENSG00000100196; ENSG00000065665; ENSG00000072062; ENSG00000159720; ENSG00000117410; ENSG00000114573; ENSG00000131100; ENSG00000071553; ENSG00000104067; ENSG00000113732; ENSG00000197930; ENSG00000105438; ENSG00000033627; ENSG00000105929; ENSG00000087460; ENSG00000128524; ENSG00000058262	11015; 55176; 523; 529; 533; 535; 537; 9114; 8992; 7082; 30001; 50617; 5566; 10945; 9296; 2778; 29927	51	51		3.19903
0.00063876	0.0110642	RAF/MAP kinase cascade	Reactome	R-HSA-5673001	ENSG00000146648; ENSG00000168621; ENSG00000165731; ENSG00000188766; ENSG00000160691; ENSG00000113319; ENSG00000113578; ENSG00000132670; ENSG00000170315; ENSG00000078061; ENSG00000157168; ENSG00000102882; ENSG00000124882; ENSG00000177885; ENSG00000185950; ENSG00000068971; ENSG00000138798; ENSG00000120875; ENSG00000277586; ENSG00000019991; ENSG00000173898; ENSG00000077782; ENSG00000115306; ENSG0000…	1846; 5979; 6464; 5519; 5922; 1839; 1848; 1439; 53358; 6711; 4233; 2260; 5786; 1950; 200734; 2903; 5037; 5924; 3082; 2335; 1956; 3084; 2885; 3690; 816; 2252; 6712; 7314; 25759; 369; 284; 1847; 8660; 2668; 2246; 8682; 5604; 2069; 5595; 4747; 7316; 57731; 9462; 399473; 1843; 5526	200	196		3.19466
0.00063876	0.0110642	SHC1 events in EGFR signaling	Reactome	R-HSA-180336	ENSG00000146648; ENSG00000168621; ENSG00000165731; ENSG00000188766; ENSG00000160691; ENSG00000113319; ENSG00000113578; ENSG00000132670; ENSG00000170315; ENSG00000078061; ENSG00000157168; ENSG00000102882; ENSG00000124882; ENSG00000177885; ENSG00000185950; ENSG00000068971; ENSG00000138798; ENSG00000120875; ENSG00000277586; ENSG00000019991; ENSG00000173898; ENSG00000077782; ENSG00000115306; ENSG0000…	1846; 5979; 6464; 5519; 5922; 1839; 1848; 1439; 53358; 6711; 4233; 2260; 5786; 1950; 200734; 2903; 5037; 5924; 3082; 2335; 1956; 3084; 2885; 3690; 816; 2252; 6712; 7314; 25759; 369; 284; 1847; 8660; 2668; 2246; 8682; 5604; 2069; 5595; 4747; 7316; 57731; 9462; 399473; 1843; 5526	200	196		3.19466
0.00063876	0.0110642	SOS-mediated signalling	Reactome	R-HSA-112412	ENSG00000146648; ENSG00000168621; ENSG00000165731; ENSG00000188766; ENSG00000160691; ENSG00000113319; ENSG00000113578; ENSG00000132670; ENSG00000170315; ENSG00000078061; ENSG00000157168; ENSG00000102882; ENSG00000124882; ENSG00000177885; ENSG00000185950; ENSG00000068971; ENSG00000138798; ENSG00000120875; ENSG00000277586; ENSG00000019991; ENSG00000173898; ENSG00000077782; ENSG00000115306; ENSG0000…	1846; 5979; 6464; 5519; 5922; 1839; 1848; 1439; 53358; 6711; 4233; 2260; 5786; 1950; 200734; 2903; 5037; 5924; 3082; 2335; 1956; 3084; 2885; 3690; 816; 2252; 6712; 7314; 25759; 369; 284; 1847; 8660; 2668; 2246; 8682; 5604; 2069; 5595; 4747; 7316; 57731; 9462; 399473; 1843; 5526	200	196		3.19466
0.00063876	0.0110642	GRB2 events in EGFR signaling	Reactome	R-HSA-179812	ENSG00000146648; ENSG00000168621; ENSG00000165731; ENSG00000188766; ENSG00000160691; ENSG00000113319; ENSG00000113578; ENSG00000132670; ENSG00000170315; ENSG00000078061; ENSG00000157168; ENSG00000102882; ENSG00000124882; ENSG00000177885; ENSG00000185950; ENSG00000068971; ENSG00000138798; ENSG00000120875; ENSG00000277586; ENSG00000019991; ENSG00000173898; ENSG00000077782; ENSG00000115306; ENSG0000…	1846; 5979; 6464; 5519; 5922; 1839; 1848; 1439; 53358; 6711; 4233; 2260; 5786; 1950; 200734; 2903; 5037; 5924; 3082; 2335; 1956; 3084; 2885; 3690; 816; 2252; 6712; 7314; 25759; 369; 284; 1847; 8660; 2668; 2246; 8682; 5604; 2069; 5595; 4747; 7316; 57731; 9462; 399473; 1843; 5526	200	196		3.19466
0.000697119	0.0119594	Arf6 trafficking events	PID	arf6_traffickingpathway	ENSG00000005884; ENSG00000151693; ENSG00000049245; ENSG00000135424; ENSG00000109472; ENSG00000186111; ENSG00000164171; ENSG00000161638; ENSG00000126214; ENSG00000182473; ENSG00000169252; ENSG00000150093; ENSG00000138834; ENSG00000091409; ENSG00000140497; ENSG00000006451	154; 9341; 8853; 3673; 10066; 3679; 3831; 23265; 3678; 5898; 23162; 1363; 3655; 23396; 3675; 3688	47	47		3.15669
0.000698657	0.0119594	Other semaphorin interactions	Reactome	R-HSA-416700	ENSG00000076356; ENSG00000221866; ENSG00000170381; ENSG00000138623; ENSG00000137872; ENSG00000198753; ENSG00000150093; ENSG00000081237; ENSG00000114554	5365; 91584; 9723; 5362; 80031; 5361; 5788; 3688; 8482	19	19		3.15574
0.000750663	0.0127744	Toll Like Receptor 9 (TLR9) Cascade	Reactome	R-HSA-168138	ENSG00000166484; ENSG00000108861; ENSG00000076984; ENSG00000142192; ENSG00000109339; ENSG00000102882; ENSG00000172936; ENSG00000177606; ENSG00000185386; ENSG00000169032; ENSG00000120875; ENSG00000173432; ENSG00000077150; ENSG00000137713; ENSG00000174516; ENSG00000104365; ENSG00000240849; ENSG00000139318; ENSG00000185507; ENSG00000166167; ENSG00000173039; ENSG00000157625; ENSG00000114738; ENSG0000…	3725; 1846; 6288; 1845; 5519; 3656; 1848; 5602; 246330; 4615; 3665; 5604; 257397; 387521; 3551; 5600; 7867; 8767; 5595; 5970; 351; 5598; 5609; 8945; 4791	89	89		3.12456
0.000759898	0.0128564	Urokinase-type plasminogen activator (uPA) and uPAR-mediated signaling	PID	upa_upar_pathway	ENSG00000115414; ENSG00000146648; ENSG00000011422; ENSG00000082781; ENSG00000019991; ENSG00000005884; ENSG00000196611; ENSG00000259207; ENSG00000123384; ENSG00000122861; ENSG00000149968; ENSG00000262406; ENSG00000150093; ENSG00000161638; ENSG00000106366	4312; 3675; 4321; 1956; 5054; 3690; 4314; 4035; 3678; 3082; 5329; 3693; 5328; 2335; 3688	43	43		3.11924
0.000783681	0.0131821	Chagas disease (American trypanosomiasis) - Homo sapiens (human)	KEGG	path:hsa05142	ENSG00000117461; ENSG00000027697; ENSG00000109339; ENSG00000087460; ENSG00000102882; ENSG00000172936; ENSG00000163513; ENSG00000108691; ENSG00000101333; ENSG00000185386; ENSG00000173039; ENSG00000136244; ENSG00000177606; ENSG00000106366; ENSG00000137713; ENSG00000003402; ENSG00000104365; ENSG00000092969; ENSG00000026103; ENSG00000221914; ENSG00000125730; ENSG00000125538; ENSG00000088256; ENSG0000…	4615; 148022; 624; 8837; 3725; 6347; 718; 2767; 6352; 5332; 2778; 7042; 8503; 5970; 355; 3459; 7048; 5519; 5520; 5054; 5595; 3551; 5600; 3553; 5602; 5603; 3569; 3576	104	104		3.10586
0.000806612	0.0134213	VEGF Signaling Pathway	PharmGKB	PA2032	ENSG00000173511; ENSG00000166484; ENSG00000076984; ENSG00000171132; ENSG00000077782; ENSG00000163932; ENSG00000169032; ENSG00000100234; ENSG00000185386; ENSG00000112715; ENSG00000150630; ENSG00000259207; ENSG00000109339; ENSG00000082781; ENSG00000102882; ENSG00000127418; ENSG00000156711; ENSG00000027075; ENSG00000067606	7424; 7078; 5583; 53834; 5580; 5581; 5590; 5595; 5598; 5600; 5602; 5603; 5604; 5609; 3690; 3693; 2260; 7422; 7423	61	61		3.09334
0.000816104	0.0134213	Dopamine Neurotransmitter Release Cycle	Reactome	R-HSA-212676	ENSG00000136854; ENSG00000105649; ENSG00000079841; ENSG00000132639; ENSG00000198722; ENSG00000220205; ENSG00000067715; ENSG00000107282; ENSG00000106089; ENSG00000147044	6616; 8573; 22999; 6857; 6804; 320; 6812; 10497; 6844; 5864	23	23		3.08825
0.000816104	0.0134213	Negative regulators of RIG-I/MDA5 signaling	Reactome	R-HSA-936440	ENSG00000118503; ENSG00000156587; ENSG00000187608; ENSG00000115267; ENSG00000138646; ENSG00000145782; ENSG00000121060; ENSG00000107201; ENSG00000106052; ENSG00000068308	7706; 7128; 9246; 55593; 64135; 9636; 23586; 51191; 9140; 8887	25	23		3.08825
0.000816347	0.0134213	Oncostatin_M	NetPath	Pathway_Oncostatin_M	ENSG00000115415; ENSG00000145623; ENSG00000171223; ENSG00000164327; ENSG00000160691; ENSG00000120738; ENSG00000134352; ENSG00000089159; ENSG00000173039; ENSG00000130522; ENSG00000102882; ENSG00000177885; ENSG00000172216; ENSG00000168610	9180; 3572; 5595; 5970; 5829; 6772; 6464; 3727; 2885; 6774; 3726; 253260; 1051; 1958	39	39		3.08813
0.000872735	0.0141798	MET promotes cell motility	Reactome	R-HSA-8875878	ENSG00000112769; ENSG00000105976; ENSG00000164171; ENSG00000019991; ENSG00000058085; ENSG00000005884; ENSG00000131746; ENSG00000150093; ENSG00000177885; ENSG00000135862; ENSG00000053747	3910; 84951; 3918; 3675; 3909; 2885; 3082; 3673; 3915; 3688; 4233	29	27		3.05912
0.000872735	0.0141798	Interleukin-6 family signaling	Reactome	R-HSA-6783589	ENSG00000115415; ENSG00000145623; ENSG00000175505; ENSG00000136244; ENSG00000134352; ENSG00000006016; ENSG00000105246; ENSG00000128342; ENSG00000150281; ENSG00000168610; ENSG00000095752	9180; 3976; 3572; 10148; 3589; 6772; 1489; 9244; 6774; 23529; 3569	27	27		3.05912
0.000877102	0.0141798	Pancreatic cancer - Homo sapiens (human)	KEGG	path:hsa05212	ENSG00000146648; ENSG00000117461; ENSG00000112715; ENSG00000115415; ENSG00000160271; ENSG00000092969; ENSG00000110092; ENSG00000078061; ENSG00000171552; ENSG00000109339; ENSG00000105810; ENSG00000173039; ENSG00000006451; ENSG00000104365; ENSG00000163235; ENSG00000102882; ENSG00000168610; ENSG00000169032; ENSG00000138798; ENSG00000163513	7048; 5898; 5900; 7042; 1950; 1956; 8503; 5970; 595; 598; 5595; 3551; 5602; 5604; 369; 6772; 6774; 1021; 7422; 7039	66	66		3.05695
0.000894069	0.0143743	Cellular response to heat stress	Wikipathways	WP3395	ENSG00000120694; ENSG00000170315; ENSG00000004478; ENSG00000197565; ENSG00000146072; ENSG00000132002; ENSG00000106211; ENSG00000160570	2288; 10808; 162989; 1288; 3337; 7314; 3315; 27242	16	16		3.04863
0.000922072	0.014743	Degradation of the extracellular matrix	Reactome	R-HSA-1474228	ENSG00000102265; ENSG00000143387; ENSG00000156103; ENSG00000164733; ENSG00000175899; ENSG00000164305; ENSG00000135862; ENSG00000095587; ENSG00000166033; ENSG00000058085; ENSG00000026508; ENSG00000157227; ENSG00000154736; ENSG00000125966; ENSG00000135047; ENSG00000162736; ENSG00000262406; ENSG00000196611; ENSG00000172270; ENSG00000102996; ENSG00000149968; ENSG00000065618; ENSG00000118785; ENSG0000…	10893; 4312; 3918; 7076; 1308; 7093; 5654; 23385; 1508; 4323; 3909; 6696; 4314; 4325; 8751; 11096; 7077; 1520; 1514; 2; 5045; 960; 4321; 836; 1513; 4324; 682; 3915	107	105		3.03524
0.000998837	0.0158583	Structural Pathway of Interleukin 1 (IL-1)	Wikipathways	WP2637	ENSG00000115008; ENSG00000185507; ENSG00000198909; ENSG00000076984; ENSG00000185386; ENSG00000078902; ENSG00000169032; ENSG00000136997; ENSG00000173039; ENSG00000157625; ENSG00000104365; ENSG00000102882; ENSG00000172936; ENSG00000099875; ENSG00000134070	4215; 2872; 54472; 5604; 5600; 3656; 4615; 3552; 3551; 5609; 3665; 4609; 5595; 257397; 5970	44	44		3.00051
0.00100817	0.0158583	ARMS-mediated activation	Reactome	R-HSA-170984	ENSG00000146648; ENSG00000168621; ENSG00000165731; ENSG00000188766; ENSG00000160691; ENSG00000113319; ENSG00000113578; ENSG00000132670; ENSG00000170315; ENSG00000078061; ENSG00000157168; ENSG00000102882; ENSG00000124882; ENSG00000177885; ENSG00000185950; ENSG00000068971; ENSG00000138798; ENSG00000120875; ENSG00000277586; ENSG00000019991; ENSG00000173898; ENSG00000077782; ENSG00000115306; ENSG0000…	1846; 5979; 6464; 5519; 5922; 1839; 1848; 1439; 53358; 6711; 4233; 2260; 1950; 200734; 2903; 5037; 5924; 3082; 2335; 1956; 5786; 3084; 2885; 3690; 816; 2252; 6712; 7314; 25759; 369; 284; 1847; 8660; 2668; 2246; 8682; 5604; 2069; 5595; 4747; 7316; 57731; 9462; 399473; 1843; 5526	204	200		2.99646
0.00100817	0.0158583	Signalling to p38 via RIT and RIN	Reactome	R-HSA-187706	ENSG00000146648; ENSG00000168621; ENSG00000165731; ENSG00000188766; ENSG00000160691; ENSG00000113319; ENSG00000113578; ENSG00000132670; ENSG00000170315; ENSG00000078061; ENSG00000157168; ENSG00000102882; ENSG00000124882; ENSG00000177885; ENSG00000185950; ENSG00000068971; ENSG00000138798; ENSG00000120875; ENSG00000277586; ENSG00000019991; ENSG00000173898; ENSG00000077782; ENSG00000115306; ENSG0000…	1846; 5979; 6464; 5519; 5922; 1839; 1848; 1439; 53358; 6711; 4233; 2260; 5786; 1950; 200734; 2903; 5037; 5924; 3082; 2335; 1956; 3084; 2885; 3690; 816; 2252; 6712; 7314; 25759; 369; 284; 1847; 8660; 2668; 2246; 8682; 5604; 2069; 5595; 4747; 7316; 57731; 9462; 399473; 1843; 5526	204	200		2.99646
0.00102584	0.0160494	Interleukin-3, 5 and GM-CSF signaling	Reactome	R-HSA-512988	ENSG00000146648; ENSG00000117461; ENSG00000165731; ENSG00000120129; ENSG00000188766; ENSG00000160691; ENSG00000113319; ENSG00000168621; ENSG00000132670; ENSG00000072062; ENSG00000170315; ENSG00000168918; ENSG00000157168; ENSG00000102882; ENSG00000124882; ENSG00000177885; ENSG00000185950; ENSG00000068971; ENSG00000138798; ENSG00000120875; ENSG00000277586; ENSG00000019991; ENSG00000173898; ENSG0000…	8682; 1846; 5979; 6464; 5519; 5922; 1839; 1848; 1439; 53358; 6711; 4233; 2260; 5786; 1950; 200734; 2903; 5037; 5924; 5566; 3082; 8503; 3635; 2335; 1956; 3084; 2885; 3690; 816; 2252; 6712; 7314; 25759; 369; 284; 1847; 8660; 2668; 2246; 5604; 2069; 5595; 4747; 7316; 57731; 9462; 9846; 399473; 1843; 5526	226	222		2.98892
0.00104926	0.0163281	Small cell lung cancer - Homo sapiens (human)	KEGG	path:hsa05222	ENSG00000023445; ENSG00000115414; ENSG00000117461; ENSG00000005884; ENSG00000125952; ENSG00000073756; ENSG00000135862; ENSG00000058085; ENSG00000105810; ENSG00000197565; ENSG00000091409; ENSG00000104365; ENSG00000188153; ENSG00000105173; ENSG00000171552; ENSG00000150093; ENSG00000164171; ENSG00000110330; ENSG00000110092; ENSG00000136997; ENSG00000173039; ENSG00000076604; ENSG00000112769; ENSG0000…	4609; 4149; 3655; 595; 598; 3673; 3675; 3688; 5743; 1287; 1288; 2335; 8503; 3910; 329; 5970; 898; 9618; 3909; 330; 3915; 3918; 3551; 1021	86	86		2.97912
0.00108098	0.0164289	Integrin cell surface interactions	Reactome	R-HSA-216083	ENSG00000115414; ENSG00000082781; ENSG00000105664; ENSG00000135424; ENSG00000188157; ENSG00000173402; ENSG00000164171; ENSG00000154721; ENSG00000005884; ENSG00000259207; ENSG00000026508; ENSG00000261371; ENSG00000172270; ENSG00000150093; ENSG00000090339; ENSG00000041982; ENSG00000161638; ENSG00000158769; ENSG00000091409; ENSG00000118785	5175; 960; 50848; 3675; 1605; 3679; 3690; 6696; 1311; 3678; 3371; 375790; 3693; 3655; 3673; 58494; 2335; 682; 3688; 3383	68	67		2.96618
0.00108869	0.0164289	Interleukin-1 processing	Reactome	R-HSA-448706	ENSG00000125538; ENSG00000115008; ENSG00000150782; ENSG00000077150; ENSG00000173039	3552; 3553; 5970; 3606; 4791	7	7		2.96309
0.00108961	0.0164289	TP53 Regulates Transcription of Cell Cycle Genes	Wikipathways	WP3804	ENSG00000159388; ENSG00000145632; ENSG00000116717; ENSG00000124762; ENSG00000173846; ENSG00000102760; ENSG00000165891	1647; 1026; 1263; 10769; 28984; 144455; 7832	13	13		2.96273
0.00108961	0.0164289	Dissolution of Fibrin Clot	Reactome	R-HSA-75205	ENSG00000011422; ENSG00000166401; ENSG00000135919; ENSG00000122861; ENSG00000197632; ENSG00000104368; ENSG00000106366	5327; 5054; 5328; 5055; 5329; 5270; 5271	13	13		2.96273
0.00108961	0.0164289	Osteopontin Signaling	Wikipathways	WP1434	ENSG00000104365; ENSG00000259207; ENSG00000122861; ENSG00000173039; ENSG00000102882; ENSG00000169032; ENSG00000118785	5595; 3551; 3690; 5604; 5970; 6696; 5328	13	13		2.96273
0.00108961	0.0164289	Trafficking and processing of endosomal TLR	Reactome	R-HSA-1679131	ENSG00000143387; ENSG00000164342; ENSG00000110057; ENSG00000164733; ENSG00000163131; ENSG00000135047; ENSG00000100600	7098; 1520; 1508; 1514; 81622; 1513; 5641	14	13		2.96273
0.00110619	0.0165929	HDL-mediated lipid transport	Reactome	R-HSA-194223	ENSG00000072062; ENSG00000073060; ENSG00000160179; ENSG00000165029; ENSG00000100979; ENSG00000130203; ENSG00000175899; ENSG00000107611; ENSG00000099904	29801; 949; 19; 8029; 9619; 5566; 5360; 348; 2	20	20		2.95617
0.00112587	0.0167879	Frs2-mediated activation	Reactome	R-HSA-170968	ENSG00000146648; ENSG00000168621; ENSG00000165731; ENSG00000188766; ENSG00000160691; ENSG00000113319; ENSG00000113578; ENSG00000132670; ENSG00000170315; ENSG00000078061; ENSG00000157168; ENSG00000102882; ENSG00000124882; ENSG00000177885; ENSG00000185950; ENSG00000068971; ENSG00000138798; ENSG00000120875; ENSG00000277586; ENSG00000019991; ENSG00000173898; ENSG00000077782; ENSG00000115306; ENSG0000…	1846; 5979; 6464; 5519; 5922; 1839; 1848; 1439; 53358; 6711; 4233; 2260; 5786; 1950; 200734; 2903; 5037; 5924; 3082; 2335; 1956; 3084; 2885; 3690; 816; 2252; 6712; 7314; 25759; 369; 284; 1847; 8660; 2668; 2246; 8682; 5604; 2069; 5595; 4747; 7316; 57731; 9462; 399473; 1843; 5526	205	201		2.94851
0.00114227	0.0167879	Clathrin derived vesicle budding	Reactome	R-HSA-421837	ENSG00000107862; ENSG00000152291; ENSG00000122126; ENSG00000181704; ENSG00000089818; ENSG00000142192; ENSG00000197081; ENSG00000076554; ENSG00000220205; ENSG00000100280; ENSG00000105402; ENSG00000135677; ENSG00000167996; ENSG00000173230; ENSG00000130787; ENSG00000185359; ENSG00000178950; ENSG00000108582; ENSG00000175416; ENSG00000109686; ENSG00000101160	4952; 2495; 2804; 2799; 9146; 1362; 8729; 286451; 162; 2580; 3482; 351; 1522; 1212; 25977; 7163; 10618; 8775; 6844; 152503; 9026	73	72		2.94223
0.00114227	0.0167879	trans-Golgi Network Vesicle Budding	Reactome	R-HSA-199992	ENSG00000107862; ENSG00000152291; ENSG00000122126; ENSG00000181704; ENSG00000089818; ENSG00000142192; ENSG00000197081; ENSG00000076554; ENSG00000220205; ENSG00000100280; ENSG00000105402; ENSG00000135677; ENSG00000167996; ENSG00000173230; ENSG00000130787; ENSG00000185359; ENSG00000178950; ENSG00000108582; ENSG00000175416; ENSG00000109686; ENSG00000101160	4952; 2495; 2804; 2799; 9146; 1362; 8729; 286451; 162; 2580; 3482; 351; 1522; 1212; 25977; 7163; 10618; 8775; 6844; 152503; 9026	73	72		2.94223
0.00114227	0.0167879	Alpha6Beta4Integrin	NetPath	Pathway_Alpha6Beta4Integrin	ENSG00000185950; ENSG00000097007; ENSG00000065320; ENSG00000105976; ENSG00000178209; ENSG00000146648; ENSG00000163932; ENSG00000096696; ENSG00000160691; ENSG00000058085; ENSG00000091409; ENSG00000177697; ENSG00000053747; ENSG00000133216; ENSG00000151914; ENSG00000102882; ENSG00000177885; ENSG00000135862; ENSG00000065618; ENSG00000117461; ENSG00000177606	8660; 2048; 3725; 5595; 9423; 3918; 667; 25; 1956; 2885; 1832; 6464; 977; 1308; 5580; 3909; 3655; 5339; 3915; 8503; 4233	74	72		2.94223
0.00114964	0.0168113	Interactions of neurexins and neuroligins at synapses	Reactome	R-HSA-6794361	ENSG00000162105; ENSG00000136854; ENSG00000088367; ENSG00000106089; ENSG00000183454; ENSG00000011347; ENSG00000080845; ENSG00000251322; ENSG00000150672; ENSG00000067715; ENSG00000179915; ENSG00000115109; ENSG00000107282; ENSG00000011132; ENSG00000161681; ENSG00000147044; ENSG00000169992; ENSG00000165246	50944; 57555; 9546; 2036; 8573; 22829; 2903; 57669; 9066; 22941; 6857; 6804; 85358; 320; 6812; 9378; 1740; 22839	59	58		2.93944
0.00116798	0.0169941	IGF signaling	INOH	None	ENSG00000167779; ENSG00000148082; ENSG00000146674; ENSG00000140992; ENSG00000160691; ENSG00000078061; ENSG00000169032; ENSG00000115461; ENSG00000129946; ENSG00000141753; ENSG00000102882; ENSG00000177885; ENSG00000115457	5170; 3486; 3488; 5595; 2885; 3487; 53358; 6464; 3485; 3489; 5604; 25759; 369	36	36		2.93256
0.00121689	0.0175305	Glutamate Neurotransmitter Release Cycle	Reactome	R-HSA-210500	ENSG00000106688; ENSG00000136854; ENSG00000105649; ENSG00000079841; ENSG00000132639; ENSG00000110436; ENSG00000198722; ENSG00000220205; ENSG00000067715; ENSG00000106089	6616; 22999; 6506; 6857; 6804; 6812; 6505; 10497; 6844; 5864	24	24		2.91475
0.00121689	0.0175305	Calnexin/calreticulin cycle	Reactome	R-HSA-901042	ENSG00000088298; ENSG00000102595; ENSG00000239305; ENSG00000150991; ENSG00000177239; ENSG00000162298; ENSG00000170315; ENSG00000159461; ENSG00000145495; ENSG00000135506	11253; 10299; 7844; 84447; 267; 7316; 55757; 55741; 10956; 7314	25	24		2.91475
0.00122626	0.0175504	TGF-beta receptor signaling activates SMADs	Reactome	R-HSA-2173789	ENSG00000103266; ENSG00000170315; ENSG00000049759; ENSG00000087074; ENSG00000150991; ENSG00000124225; ENSG00000140564; ENSG00000088832; ENSG00000198742; ENSG00000108854; ENSG00000130725; ENSG00000163513	10273; 7048; 7316; 64750; 5045; 56937; 7314; 9040; 23327; 23645; 2280; 57154	34	32		2.91142
0.00124904	0.0175504	Reelin signaling pathway	PID	reelinpathway	ENSG00000131711; ENSG00000076984; ENSG00000183454; ENSG00000121653; ENSG00000005884; ENSG00000082701; ENSG00000189056; ENSG00000157193; ENSG00000150093; ENSG00000163956; ENSG00000186868	5649; 2903; 4137; 2932; 3675; 9479; 7804; 4131; 5609; 4043; 3688	28	28		2.90342
0.00124904	0.0175504	Dorso-ventral axis formation - Homo sapiens (human)	KEGG	path:hsa04320	ENSG00000146648; ENSG00000134250; ENSG00000134278; ENSG00000169032; ENSG00000177885; ENSG00000113742; ENSG00000102882; ENSG00000137449; ENSG00000074181; ENSG00000010030; ENSG00000214575	132864; 1956; 51513; 80315; 2885; 56907; 5595; 5604; 4853; 4854; 64506	28	28		2.90342
0.00126652	0.0175504	GnRH signaling pathway - Homo sapiens (human)	KEGG	path:hsa04912	ENSG00000166484; ENSG00000072062; ENSG00000146648; ENSG00000076984; ENSG00000109339; ENSG00000087460; ENSG00000102882; ENSG00000177885; ENSG00000058404; ENSG00000150995; ENSG00000135346; ENSG00000101333; ENSG00000157227; ENSG00000185386; ENSG00000169032; ENSG00000177606; ENSG00000105499; ENSG00000174233; ENSG00000116711; ENSG00000113070; ENSG00000198909; ENSG00000129467; ENSG00000163932; ENSG0000…	1081; 112; 4215; 3708; 3725; 5321; 2767; 4323; 5332; 196883; 1839; 816; 2885; 8605; 1956; 5566; 5580; 5595; 5598; 5600; 5602; 5603; 5604; 2778; 5609	92	92		2.89739
0.00126652	0.0175504	MyD88:Mal cascade initiated on plasma membrane	Reactome	R-HSA-166058	ENSG00000166484; ENSG00000108861; ENSG00000076984; ENSG00000142192; ENSG00000109339; ENSG00000102882; ENSG00000172936; ENSG00000177606; ENSG00000185386; ENSG00000169032; ENSG00000120875; ENSG00000173432; ENSG00000077150; ENSG00000137713; ENSG00000174516; ENSG00000104365; ENSG00000240849; ENSG00000139318; ENSG00000166167; ENSG00000173039; ENSG00000157625; ENSG00000114738; ENSG00000134070; ENSG0000…	3725; 1846; 6288; 5519; 3656; 948; 1848; 5602; 246330; 4615; 5604; 257397; 387521; 3551; 5600; 7867; 1845; 8767; 5595; 5970; 351; 5598; 5609; 8945; 4791	93	92		2.89739
0.00126652	0.0175504	Toll Like Receptor TLR1:TLR2 Cascade	Reactome	R-HSA-168179	ENSG00000166484; ENSG00000108861; ENSG00000076984; ENSG00000142192; ENSG00000109339; ENSG00000102882; ENSG00000172936; ENSG00000177606; ENSG00000185386; ENSG00000169032; ENSG00000120875; ENSG00000173432; ENSG00000077150; ENSG00000137713; ENSG00000174516; ENSG00000104365; ENSG00000240849; ENSG00000139318; ENSG00000166167; ENSG00000173039; ENSG00000157625; ENSG00000114738; ENSG00000134070; ENSG0000…	3725; 1846; 6288; 5519; 3656; 948; 1848; 5602; 246330; 4615; 5604; 257397; 387521; 3551; 5600; 7867; 1845; 8767; 5595; 5970; 351; 5598; 5609; 8945; 4791	93	92		2.89739
0.00126652	0.0175504	Toll Like Receptor TLR6:TLR2 Cascade	Reactome	R-HSA-168188	ENSG00000166484; ENSG00000108861; ENSG00000076984; ENSG00000142192; ENSG00000109339; ENSG00000102882; ENSG00000172936; ENSG00000177606; ENSG00000185386; ENSG00000169032; ENSG00000120875; ENSG00000173432; ENSG00000077150; ENSG00000137713; ENSG00000174516; ENSG00000104365; ENSG00000240849; ENSG00000139318; ENSG00000166167; ENSG00000173039; ENSG00000157625; ENSG00000114738; ENSG00000134070; ENSG0000…	3725; 1846; 6288; 5519; 3656; 948; 1848; 5602; 246330; 4615; 5604; 257397; 387521; 3551; 5600; 7867; 1845; 8767; 5595; 5970; 351; 5598; 5609; 8945; 4791	93	92		2.89739
0.00126652	0.0175504	Toll Like Receptor 2 (TLR2) Cascade	Reactome	R-HSA-181438	ENSG00000166484; ENSG00000108861; ENSG00000076984; ENSG00000142192; ENSG00000109339; ENSG00000102882; ENSG00000172936; ENSG00000177606; ENSG00000185386; ENSG00000169032; ENSG00000120875; ENSG00000173432; ENSG00000077150; ENSG00000137713; ENSG00000174516; ENSG00000104365; ENSG00000240849; ENSG00000139318; ENSG00000166167; ENSG00000173039; ENSG00000157625; ENSG00000114738; ENSG00000134070; ENSG0000…	3725; 1846; 6288; 5519; 3656; 948; 1848; 5602; 246330; 4615; 5604; 257397; 387521; 3551; 5600; 7867; 1845; 8767; 5595; 5970; 351; 5598; 5609; 8945; 4791	93	92		2.89739
0.00139808	0.0192816	Prolonged ERK activation events	Reactome	R-HSA-169893	ENSG00000146648; ENSG00000168621; ENSG00000165731; ENSG00000188766; ENSG00000160691; ENSG00000113319; ENSG00000113578; ENSG00000132670; ENSG00000170315; ENSG00000078061; ENSG00000157168; ENSG00000102882; ENSG00000124882; ENSG00000177885; ENSG00000185950; ENSG00000068971; ENSG00000138798; ENSG00000120875; ENSG00000277586; ENSG00000019991; ENSG00000173898; ENSG00000077782; ENSG00000115306; ENSG0000…	1846; 5979; 6464; 5519; 5922; 1839; 1848; 1439; 53358; 6711; 4233; 2260; 1950; 200734; 2903; 5037; 5924; 3082; 2335; 1956; 5786; 3084; 2885; 3690; 816; 2252; 6712; 7314; 25759; 369; 284; 1847; 8660; 2668; 2246; 8682; 5604; 2069; 5595; 4747; 7316; 57731; 9462; 399473; 1843; 5526	207	203		2.85447
0.00142346	0.0194008	Axon guidance - Homo sapiens (human)	KEGG	path:hsa04360	ENSG00000117461; ENSG00000090776; ENSG00000075213; ENSG00000076356; ENSG00000141298; ENSG00000198910; ENSG00000101096; ENSG00000082701; ENSG00000102882; ENSG00000099204; ENSG00000156687; ENSG00000097007; ENSG00000128594; ENSG00000196358; ENSG00000170381; ENSG00000138623; ENSG00000162631; ENSG00000137872; ENSG00000184347; ENSG00000196576; ENSG00000138835; ENSG00000058404; ENSG00000075223; ENSG0000…	2048; 25; 84552; 6237; 64101; 23654; 3688; 10371; 81029; 84628; 4233; 80031; 4773; 9901; 9423; 5361; 137970; 5364; 5365; 55558; 10512; 8482; 816; 3897; 22854; 8503; 22885; 5998; 2932; 3983; 3984; 1947; 5533; 5362; 1969; 6586; 91584; 5590; 85464; 5595; 9723	177	176		2.84665
0.00143152	0.0194008	Complement and Coagulation Cascades	Wikipathways	WP558	ENSG00000112936; ENSG00000185010; ENSG00000182326; ENSG00000011422; ENSG00000122861; ENSG00000196352; ENSG00000175899; ENSG00000120885; ENSG00000117335; ENSG00000125730; ENSG00000000971; ENSG00000003436; ENSG00000104368; ENSG00000100739; ENSG00000149131; ENSG00000106366; ENSG00000178726; ENSG00000117525	623; 7035; 5054; 2157; 730; 1191; 7056; 2; 5328; 2152; 718; 716; 710; 5327; 3075; 5329; 4179; 1604	59	59		2.8442
0.00143339	0.0194008	Gastrin	NetPath	Pathway_Gastrin	ENSG00000146648; ENSG00000117461; ENSG00000163932; ENSG00000160691; ENSG00000082701; ENSG00000169032; ENSG00000089159; ENSG00000173039; ENSG00000150093; ENSG00000102882; ENSG00000177885; ENSG00000105287; ENSG00000168610; ENSG00000177606	2932; 5595; 5970; 1956; 2885; 3725; 6464; 5829; 6774; 5580; 5604; 3688; 8503; 25865	41	41		2.84364
0.00143339	0.0194008	Bladder cancer - Homo sapiens (human)	KEGG	path:hsa05219	ENSG00000113070; ENSG00000112715; ENSG00000146648; ENSG00000169429; ENSG00000110092; ENSG00000196611; ENSG00000169032; ENSG00000124762; ENSG00000136997; ENSG00000025708; ENSG00000078061; ENSG00000102882; ENSG00000138798; ENSG00000135679	4609; 1026; 1950; 1839; 595; 4312; 5595; 4193; 1890; 5604; 1956; 369; 3576; 7422	41	41		2.84364
0.00145288	0.0195736	Cellular Senescence	Reactome	R-HSA-2559583	ENSG00000166484; ENSG00000170315; ENSG00000105810; ENSG00000233822; ENSG00000180596; ENSG00000163453; ENSG00000109339; ENSG00000102882; ENSG00000183741; ENSG00000177606; ENSG00000100354; ENSG00000274750; ENSG00000150991; ENSG00000141503; ENSG00000180573; ENSG00000185386; ENSG00000187837; ENSG00000124762; ENSG00000137309; ENSG00000136244; ENSG00000172216; ENSG00000158406; ENSG00000135679; ENSG0000…	3725; 85236; 898; 3017; 4193; 3552; 23112; 1051; 128312; 7316; 50488; 8357; 7314; 8535; 5602; 3576; 3006; 55766; 23135; 8339; 23043; 51433; 23466; 3569; 8353; 8341; 8349; 5600; 8091; 9448; 7867; 1021; 3159; 5595; 8365; 5970; 1026; 5598; 8970; 3490; 5609; 8334; 8347	192	187		2.83777
0.00147311	0.0195742	hypoxia-inducible factor in the cardivascular system	BioCarta	hifpathway	ENSG00000185624; ENSG00000134333; ENSG00000112715; ENSG00000080824; ENSG00000078401; ENSG00000077721; ENSG00000198363; ENSG00000177606	3939; 3725; 3320; 1906; 7422; 5034; 444; 7319	17	17		2.83176
0.00147311	0.0195742	Acetylcholine Neurotransmitter Release Cycle	Reactome	R-HSA-264642	ENSG00000136854; ENSG00000105649; ENSG00000198722; ENSG00000132639; ENSG00000079841; ENSG00000220205; ENSG00000067715; ENSG00000106089	6804; 10497; 6812; 6616; 6844; 5864; 22999; 6857	17	17		2.83176
0.00147311	0.0195742	p75NTR signals via NF-kB	Reactome	R-HSA-193639	ENSG00000064300; ENSG00000150991; ENSG00000104365; ENSG00000161011; ENSG00000173039; ENSG00000170315; ENSG00000172936; ENSG00000104312	7316; 8878; 8767; 4615; 5970; 4804; 7314; 3551	17	17		2.83176
0.00149577	0.0197849	TNF alpha Signaling Pathway	Wikipathways	WP231	ENSG00000076984; ENSG00000175166; ENSG00000164305; ENSG00000102882; ENSG00000177885; ENSG00000015475; ENSG00000177606; ENSG00000108691; ENSG00000100504; ENSG00000051523; ENSG00000136244; ENSG00000077150; ENSG00000023445; ENSG00000003402; ENSG00000104365; ENSG00000080824; ENSG00000171552; ENSG00000166167; ENSG00000198909; ENSG00000118503; ENSG00000129465; ENSG00000110330; ENSG00000105401; ENSG0000…	3320; 3551; 7128; 5590; 5595; 3569; 598; 5609; 11035; 836; 4215; 8945; 1535; 257397; 330; 5708; 2885; 637; 3725; 11140; 8837; 6347; 329; 4791; 5836	93	93		2.82514
0.00156229	0.0204787	Type II interferon signaling (IFNG)	Wikipathways	WP619	ENSG00000125347; ENSG00000115415; ENSG00000126709; ENSG00000090339; ENSG00000234745; ENSG00000163932; ENSG00000187608; ENSG00000027697; ENSG00000055332; ENSG00000125538; ENSG00000089127; ENSG00000119922; ENSG00000168394	6890; 3659; 9636; 3383; 5580; 3459; 3433; 2537; 3553; 4938; 5610; 6772; 3106	37	37		2.80624
0.00156229	0.0204787	HSF1-dependent transactivation	Reactome	R-HSA-3371571	ENSG00000185122; ENSG00000120694; ENSG00000170315; ENSG00000204673; ENSG00000004478; ENSG00000146072; ENSG00000197565; ENSG00000080824; ENSG00000132002; ENSG00000106211; ENSG00000141564; ENSG00000160570; ENSG00000058404	7314; 1288; 84335; 162989; 3320; 3315; 27242; 3297; 57521; 816; 10808; 2288; 3337	37	37		2.80624
0.00160436	0.0208793	Integrin	INOH	None	ENSG00000188153; ENSG00000160691; ENSG00000005884; ENSG00000128512; ENSG00000102882; ENSG00000177885; ENSG00000091409; ENSG00000058085; ENSG00000026508; ENSG00000197565; ENSG00000169032; ENSG00000144810; ENSG00000124145; ENSG00000168477; ENSG00000107099; ENSG00000115414; ENSG00000148082; ENSG00000188157; ENSG00000161638; ENSG00000089159; ENSG00000142156; ENSG00000082781; ENSG00000129946; ENSG0000…	1306; 7148; 9732; 3918; 81704; 6464; 960; 53358; 1288; 3679; 1295; 3371; 3693; 5604; 2335; 3675; 2885; 3690; 375790; 3678; 1291; 3655; 1300; 25759; 1462; 5595; 1287; 5829; 3673; 6385; 3688	124	124		2.7947
0.00160721	0.0208793	Developmental Biology	Reactome	R-HSA-1266738	ENSG00000185386; ENSG00000123612; ENSG00000186111; ENSG00000145362; ENSG00000175550; ENSG00000106089; ENSG00000177885; ENSG00000135862; ENSG00000138798; ENSG00000277586; ENSG00000072062; ENSG00000019991; ENSG00000184347; ENSG00000115306; ENSG00000169032; ENSG00000138623; ENSG00000160460; ENSG00000137872; ENSG00000018236; ENSG00000148082; ENSG00000137713; ENSG00000089220; ENSG00000104973; ENSG0000…	6330; 51586; 5519; 5922; 1848; 10589; 4233; 2048; 200734; 2312; 2903; 5037; 3082; 287; 6335; 288; 81857; 1291; 816; 23396; 25759; 5365; 2246; 80728; 7316; 9462; 4747; 5595; 2596; 5979; 8848; 1969; 3983; 8482; 5786; 10570; 6326; 3861; 22885; 5362; 1947; 3885; 3984; 3713; 2252; 369; 6237; 8660; 1843; 1272; 1287; 79784; 5045; 3897; 5598; 3673; 5361; 3915; 8650; 1846; 9826; 5306; 5217; 55558; 284; 18…	748	739		2.79393
0.00164002	0.0211507	Legionellosis - Homo sapiens (human)	KEGG	path:hsa05134	ENSG00000081041; ENSG00000077150; ENSG00000169429; ENSG00000176171; ENSG00000265808; ENSG00000164305; ENSG00000185122; ENSG00000150782; ENSG00000125730; ENSG00000125538; ENSG00000163739; ENSG00000172936; ENSG00000099968; ENSG00000101210; ENSG00000136244; ENSG00000079332; ENSG00000173039	4615; 3606; 664; 4791; 56681; 836; 3553; 718; 9554; 2920; 3297; 23786; 2919; 5970; 3569; 3576; 1917	55	55		2.78515
0.00166934	0.0211507	Aryl Hydrocarbon Receptor	Wikipathways	WP2586	ENSG00000106546; ENSG00000146648; ENSG00000165731; ENSG00000136997; ENSG00000138061; ENSG00000112715; ENSG00000080824; ENSG00000169032; ENSG00000124762; ENSG00000001084; ENSG00000140465; ENSG00000105401; ENSG00000073756; ENSG00000135218; ENSG00000173039	196; 3320; 5604; 5743; 1545; 1543; 948; 2729; 4609; 1026; 11140; 5979; 1956; 7422; 5970	46	46		2.77746
0.00166934	0.0211507	a6b1 and a6b4 Integrin signaling	PID	a6b1_a6b4_integrin_pathway	ENSG00000010278; ENSG00000146648; ENSG00000112769; ENSG00000115008; ENSG00000105976; ENSG00000160691; ENSG00000058085; ENSG00000091409; ENSG00000053747; ENSG00000150093; ENSG00000177885; ENSG00000135862; ENSG00000065618; ENSG00000138798; ENSG00000170027	7532; 3910; 1950; 3918; 928; 1956; 2885; 6464; 1308; 3552; 3909; 3655; 3915; 3688; 4233	48	46		2.77746
0.00166934	0.0211507	TNF receptor signaling pathway	PID	tnfpathway	ENSG00000023445; ENSG00000115415; ENSG00000118503; ENSG00000166311; ENSG00000110330; ENSG00000083799; ENSG00000123572; ENSG00000104365; ENSG00000161011; ENSG00000071054; ENSG00000173039; ENSG00000154310; ENSG00000076984; ENSG00000198909; ENSG00000067606	8878; 7128; 1540; 330; 6772; 23043; 5970; 3551; 329; 5590; 4215; 6609; 5609; 9448; 203447	47	46		2.77746
0.00167304	0.0211507	Fibroblast growth factor-1	NetPath	Pathway_Fibroblast__growth__factor-1	ENSG00000137216; ENSG00000186815; ENSG00000160691; ENSG00000100280; ENSG00000166484; ENSG00000163932; ENSG00000077782; ENSG00000026751; ENSG00000185499; ENSG00000113578; ENSG00000259207; ENSG00000142192; ENSG00000185359; ENSG00000116521; ENSG00000102882; ENSG00000177885; ENSG00000183255; ENSG00000080824; ENSG00000168610; ENSG00000169032; ENSG00000175662	2260; 2246; 146691; 53373; 5595; 4582; 3320; 2885; 57823; 3690; 6464; 351; 754; 5598; 6774; 55362; 162; 9146; 10067; 5580; 5604	74	74		2.77649
0.00167326	0.0211507	N-glycan trimming in the ER and Calnexin/Calreticulin cycle	Reactome	R-HSA-532668	ENSG00000088298; ENSG00000102595; ENSG00000239305; ENSG00000150991; ENSG00000177239; ENSG00000162298; ENSG00000115275; ENSG00000170315; ENSG00000159461; ENSG00000110917; ENSG00000145495; ENSG00000135506	11253; 7841; 10299; 9761; 7844; 84447; 267; 7316; 55757; 55741; 10956; 7314	34	33		2.77644
0.00168624	0.0211507	RIP-mediated NFkB activation via ZBP1	Reactome	R-HSA-1810476	ENSG00000129465; ENSG00000104365; ENSG00000164342; ENSG00000142192; ENSG00000127666; ENSG00000173039; ENSG00000172936; ENSG00000173432; ENSG00000077150	7098; 11035; 4615; 5970; 4791; 6288; 351; 148022; 3551	21	21		2.77308
0.00168624	0.0211507	Chondroitin sulfate biosynthesis	Reactome	R-HSA-2022870	ENSG00000038427; ENSG00000169826; ENSG00000033100; ENSG00000123989; ENSG00000136213; ENSG00000171310; ENSG00000147119; ENSG00000147408; ENSG00000182022	50515; 55454; 1462; 79586; 51363; 55790; 55501; 56548; 54480	22	21		2.77308
0.0017055	0.0212658	NCAM signaling for neurite out-growth	Reactome	R-HSA-375165	ENSG00000115414; ENSG00000168621; ENSG00000165731; ENSG00000146648; ENSG00000188766; ENSG00000160691; ENSG00000113319; ENSG00000113578; ENSG00000132670; ENSG00000170315; ENSG00000078061; ENSG00000157168; ENSG00000124882; ENSG00000102882; ENSG00000188157; ENSG00000177885; ENSG00000185950; ENSG00000068971; ENSG00000138798; ENSG00000120875; ENSG00000277586; ENSG00000183454; ENSG00000173898; ENSG0000…	1287; 1846; 5979; 6464; 5519; 5922; 1839; 1848; 1439; 53358; 6711; 4233; 2260; 5621; 5786; 1950; 200734; 2903; 5037; 5924; 3082; 2335; 1956; 3084; 2885; 3690; 1291; 375790; 816; 2252; 6712; 7314; 25759; 369; 284; 1847; 8660; 2668; 2246; 8682; 5604; 2069; 5595; 4747; 7316; 57731; 9462; 399473; 1843; 5526	231	227		2.76815
0.00171003	0.0212658	Insulin resistance - Homo sapiens (human)	KEGG	path:hsa04931	ENSG00000160741; ENSG00000167114; ENSG00000117461; ENSG00000142949; ENSG00000117394; ENSG00000107175; ENSG00000171132; ENSG00000109339; ENSG00000119938; ENSG00000100994; ENSG00000100504; ENSG00000146592; ENSG00000198380; ENSG00000168610; ENSG00000196396; ENSG00000136111; ENSG00000104365; ENSG00000104812; ENSG00000141349; ENSG00000136244; ENSG00000185950; ENSG00000163932; ENSG00000140992; ENSG0000…	5170; 2673; 6774; 5770; 9586; 9882; 5792; 5834; 5836; 10999; 8503; 5970; 22877; 6513; 2932; 5507; 92579; 3569; 948; 2997; 5580; 5581; 10488; 5590; 3551; 5602; 8660; 200186	109	109		2.767
0.00173067	0.0214309	Measles - Homo sapiens (human)	KEGG	path:hsa05162	ENSG00000117461; ENSG00000027697; ENSG00000111331; ENSG00000111335; ENSG00000104689; ENSG00000089127; ENSG00000172936; ENSG00000117335; ENSG00000115267; ENSG00000142166; ENSG00000172071; ENSG00000168610; ENSG00000107201; ENSG00000112576; ENSG00000115415; ENSG00000173535; ENSG00000105173; ENSG00000115008; ENSG00000026103; ENSG00000160710; ENSG00000125538; ENSG00000118971; ENSG00000120889; ENSG0000…	4615; 23586; 3665; 4179; 8794; 8795; 8797; 103; 6772; 6774; 894; 64135; 6869; 9451; 896; 898; 8503; 4938; 4939; 4940; 5970; 355; 3454; 3459; 7128; 3552; 3553; 5610; 3569; 595; 4599; 2932; 1021	136	135		2.76179
0.00176454	0.0217301	EGFR downregulation	Reactome	R-HSA-182971	ENSG00000146648; ENSG00000170315; ENSG00000150991; ENSG00000136158; ENSG00000147010; ENSG00000138798; ENSG00000185359; ENSG00000177885; ENSG00000070159; ENSG00000136738	30011; 10253; 1950; 9146; 8027; 1956; 2885; 7316; 5774; 7314	25	25		2.75337
0.00176977	0.0217301	Dengue-2 Interactions with Complement and Coagulation Cascades	Wikipathways	WP3896	ENSG00000196352; ENSG00000112936; ENSG00000182326; ENSG00000185010; ENSG00000120885; ENSG00000175899; ENSG00000104368; ENSG00000122861; ENSG00000117335; ENSG00000125730; ENSG00000000971; ENSG00000003436; ENSG00000011422; ENSG00000100739; ENSG00000149131; ENSG00000106366; ENSG00000178726; ENSG00000117525	623; 1604; 7035; 5054; 730; 7056; 2157; 5328; 2152; 718; 716; 710; 3075; 2; 5329; 5327; 4179; 1191	60	60		2.75208
0.00181492	0.0221908	Focal Adhesion-PI3K-Akt-mTOR-signaling pathway	Wikipathways	WP3932	ENSG00000116147; ENSG00000160741; ENSG00000135862; ENSG00000204673; ENSG00000114268; ENSG00000117394; ENSG00000113494; ENSG00000107175; ENSG00000005884; ENSG00000189056; ENSG00000146648; ENSG00000102882; ENSG00000177885; ENSG00000115414; ENSG00000091409; ENSG00000138798; ENSG00000058085; ENSG00000145623; ENSG00000019991; ENSG00000077782; ENSG00000112715; ENSG00000142166; ENSG00000169032; ENSG0000…	57521; 3320; 5170; 3655; 5210; 2246; 284; 1311; 5519; 5228; 1950; 5595; 3566; 8660; 2252; 5604; 3678; 3679; 3371; 3673; 200186; 3675; 4804; 6513; 2260; 1026; 2932; 4193; 3918; 7148; 3454; 2885; 7143; 7424; 7422; 3690; 3693; 3082; 3909; 2791; 113791; 81617; 3688; 11140; 4233; 9586; 6696; 5526; 5649; 9180; 84335; 5618; 3551; 10488; 7423; 3915; 3910; 2997; 1969; 2335; 2782; 1288; 1956	301	301		2.74114
0.00182708	0.0222027	EGF-EGFR Signaling Pathway	Wikipathways	WP437	ENSG00000116604; ENSG00000124151; ENSG00000188313; ENSG00000069869; ENSG00000146648; ENSG00000164327; ENSG00000160691; ENSG00000061938; ENSG00000196961; ENSG00000125740; ENSG00000168918; ENSG00000177885; ENSG00000144711; ENSG00000153233; ENSG00000136738; ENSG00000177606; ENSG00000097007; ENSG00000160271; ENSG00000116285; ENSG00000169032; ENSG00000136158; ENSG00000147010; ENSG00000138798; ENSG0000…	5170; 25; 5580; 10188; 5900; 54206; 1956; 1950; 8027; 5590; 4734; 5598; 6812; 5604; 4209; 9146; 4215; 8867; 8202; 9846; 6774; 6772; 253260; 30011; 5037; 10253; 2885; 3635; 5898; 3725; 3727; 160; 2354; 9610; 5359; 5801; 6464; 9922	162	162		2.73824
0.00183115	0.0222027	Hepatitis B - Homo sapiens (human)	KEGG	path:hsa05161	ENSG00000107175; ENSG00000117461; ENSG00000164342; ENSG00000164305; ENSG00000101096; ENSG00000109339; ENSG00000102882; ENSG00000172936; ENSG00000177885; ENSG00000177606; ENSG00000105810; ENSG00000134574; ENSG00000169429; ENSG00000071553; ENSG00000115267; ENSG00000142166; ENSG00000169032; ENSG00000124762; ENSG00000146592; ENSG00000104365; ENSG00000168610; ENSG00000107201; ENSG00000115415; ENSG0000…	4609; 1026; 4615; 537; 23586; 148022; 3665; 595; 1643; 6772; 6775; 64135; 3725; 4773; 3569; 6774; 10488; 898; 8503; 836; 5970; 355; 9586; 3454; 7042; 2885; 1959; 1960; 7098; 5595; 3551; 5602; 5604; 3576; 1021	146	146		2.73728
0.00187149	0.0225043	Vitamin B12 Metabolism	Wikipathways	WP1533	ENSG00000108691; ENSG00000090339; ENSG00000073060; ENSG00000130203; ENSG00000173432; ENSG00000165029; ENSG00000173039; ENSG00000109610; ENSG00000125538; ENSG00000104368; ENSG00000136244; ENSG00000107611; ENSG00000106366; ENSG00000271503; ENSG00000077150; ENSG00000112096	5054; 949; 3383; 6288; 6649; 6347; 348; 3569; 8029; 6648; 4791; 5327; 19; 6352; 5970; 3553	51	51		2.72781
0.00187149	0.0225043	Neurotransmitter Release Cycle	Reactome	R-HSA-112310	ENSG00000106688; ENSG00000136854; ENSG00000105649; ENSG00000079841; ENSG00000132639; ENSG00000110436; ENSG00000198722; ENSG00000220205; ENSG00000067715; ENSG00000138744; ENSG00000128683; ENSG00000107282; ENSG00000106089; ENSG00000147044; ENSG00000183044; ENSG00000101152	6616; 8573; 22999; 2571; 6506; 6857; 6804; 320; 80331; 6812; 6505; 27163; 10497; 18; 6844; 5864	51	51		2.72781
0.00190479	0.022717	Nicotinate and Nicotinamide Metabolism	SMPDB	SMP00048	ENSG00000138356; ENSG00000198805; ENSG00000105835; ENSG00000103485; ENSG00000008130; ENSG00000172890; ENSG00000157064	316; 4860; 10135; 23057; 65220; 55191; 23475	14	14		2.72015
0.00190479	0.022717	SEMA3A-Plexin repulsion signaling by inhibiting Integrin adhesion	Reactome	R-HSA-399955	ENSG00000075213; ENSG00000076356; ENSG00000186111; ENSG00000221866; ENSG00000130827; ENSG00000126458; ENSG00000114554	10371; 6237; 91584; 5362; 23396; 5361; 55558	15	14		2.72015
0.00192194	0.022828	IRS-mediated signalling	Reactome	R-HSA-112399	ENSG00000146648; ENSG00000168621; ENSG00000165731; ENSG00000188766; ENSG00000160691; ENSG00000113319; ENSG00000113578; ENSG00000132670; ENSG00000170315; ENSG00000078061; ENSG00000157168; ENSG00000102882; ENSG00000124882; ENSG00000177885; ENSG00000185950; ENSG00000068971; ENSG00000138798; ENSG00000120875; ENSG00000277586; ENSG00000019991; ENSG00000173898; ENSG00000077782; ENSG00000115306; ENSG0000…	1846; 5979; 6464; 5519; 81617; 5922; 1839; 1848; 1439; 53358; 6711; 4233; 2260; 5786; 1950; 284; 200734; 5037; 5924; 3082; 1981; 2335; 1956; 84335; 3084; 2885; 3690; 57521; 2903; 816; 2252; 6712; 7314; 25759; 369; 1847; 8660; 2668; 2246; 5170; 64121; 8682; 5604; 2069; 58528; 5595; 7316; 57731; 9462; 4747; 399473; 1843; 5526	250	245		2.71626
0.00197996	0.0234215	Golgi-to-ER retrograde transport	Reactome	R-HSA-8856688	ENSG00000107862; ENSG00000101350; ENSG00000204843; ENSG00000130294; ENSG00000148248; ENSG00000135720; ENSG00000264364; ENSG00000160216; ENSG00000151746; ENSG00000126214; ENSG00000105438; ENSG00000134287; ENSG00000167702; ENSG00000125814; ENSG00000168092; ENSG00000158560; ENSG00000116711; ENSG00000166557; ENSG00000154917; ENSG00000197102; ENSG00000265808; ENSG00000174996; ENSG00000084731; ENSG0000…	11015; 140735; 1780; 23299; 10945; 63908; 56894; 3831; 377; 1783; 547; 51560; 1639; 8729; 64837; 5321; 5049; 23423; 6836; 8775; 10749; 9554; 84516; 636; 90990; 1778; 3797; 9371	111	110		2.70334
0.00202842	0.0238975	MET interacts with TNS proteins	Reactome	R-HSA-8875513	ENSG00000150093; ENSG00000105976; ENSG00000131746; ENSG00000019991	84951; 3688; 3082; 4233	5	5		2.69284
0.00203897	0.023925	FGF signaling pathway	PID	fgf_pathway	ENSG00000115415; ENSG00000105976; ENSG00000011422; ENSG00000122861; ENSG00000019991; ENSG00000077782; ENSG00000160691; ENSG00000113578; ENSG00000139318; ENSG00000136158; ENSG00000140992; ENSG00000102882; ENSG00000177885; ENSG00000124145; ENSG00000168610; ENSG00000118785; ENSG00000177606	2260; 2246; 3725; 5170; 6772; 5595; 2885; 6696; 10253; 6464; 3082; 5329; 6774; 1848; 5328; 6385; 4233	56	56		2.69059
0.00206587	0.0240467	Apoptosis	Wikipathways	WP254	ENSG00000125347; ENSG00000160049; ENSG00000143384; ENSG00000164305; ENSG00000109339; ENSG00000015475; ENSG00000177606; ENSG00000129473; ENSG00000146072; ENSG00000153094; ENSG00000135679; ENSG00000023445; ENSG00000003402; ENSG00000104365; ENSG00000026103; ENSG00000171552; ENSG00000196954; ENSG00000141682; ENSG00000120889; ENSG00000185507; ENSG00000110330; ENSG00000136997; ENSG00000173039	599; 5602; 330; 3659; 3725; 27242; 836; 837; 637; 3551; 1676; 329; 3665; 4193; 10018; 4609; 598; 8795; 5366; 4170; 355; 8837; 5970	85	85		2.6849
0.00206587	0.0240467	Apoptotic Signaling Pathway	Wikipathways	WP3639	ENSG00000125347; ENSG00000160049; ENSG00000143384; ENSG00000164305; ENSG00000109339; ENSG00000015475; ENSG00000177606; ENSG00000129473; ENSG00000146072; ENSG00000153094; ENSG00000135679; ENSG00000023445; ENSG00000003402; ENSG00000104365; ENSG00000026103; ENSG00000171552; ENSG00000196954; ENSG00000141682; ENSG00000120889; ENSG00000185507; ENSG00000110330; ENSG00000136997; ENSG00000173039	599; 5602; 330; 3659; 3725; 27242; 836; 837; 637; 3551; 1676; 329; 3665; 4193; 10018; 4609; 598; 8795; 5366; 4170; 355; 8837; 5970	85	85		2.6849
0.00223421	0.0259025	TCR	NetPath	Pathway_TCR	ENSG00000105204; ENSG00000166484; ENSG00000108861; ENSG00000109103; ENSG00000160691; ENSG00000185499; ENSG00000132670; ENSG00000101096; ENSG00000168918; ENSG00000102882; ENSG00000177885; ENSG00000105287; ENSG00000067225; ENSG00000176531; ENSG00000097007; ENSG00000150995; ENSG00000111252; ENSG00000163399; ENSG00000079739; ENSG00000185386; ENSG00000183255; ENSG00000172175; ENSG00000155629; ENSG0000…	1606; 118788; 4582; 5829; 6772; 1845; 6464; 25865; 3708; 9019; 5580; 1051; 9404; 5175; 3732; 5786; 4773; 476; 10892; 55824; 653583; 5788; 9149; 5604; 3635; 6789; 7706; 3939; 5223; 25; 2885; 3551; 5600; 1958; 9146; 8767; 7277; 2932; 5595; 5970; 2026; 5236; 10019; 9094; 754; 5598; 924; 9846; 5774; 2533; 5315; 3337	247	241		2.65088
0.00224591	0.0259349	NOD1/2 Signaling Pathway	Reactome	R-HSA-168638	ENSG00000023445; ENSG00000118503; ENSG00000110330; ENSG00000083799; ENSG00000104365; ENSG00000185386; ENSG00000196954; ENSG00000240849; ENSG00000157625; ENSG00000156711; ENSG00000134070; ENSG00000104312	5603; 257397; 330; 7128; 1540; 8767; 387521; 837; 3551; 3656; 5600; 329	34	34		2.64861
0.00227584	0.0260736	Wnt Signaling Pathway	Wikipathways	WP428	ENSG00000112576; ENSG00000171132; ENSG00000175592; ENSG00000177283; ENSG00000136997; ENSG00000163932; ENSG00000107404; ENSG00000110092; ENSG00000082701; ENSG00000118971; ENSG00000111186; ENSG00000122861; ENSG00000085741; ENSG00000109339; ENSG00000106483; ENSG00000067606; ENSG00000027075; ENSG00000002745; ENSG00000177606	595; 5602; 5328; 8325; 3725; 5583; 5580; 5581; 1855; 81029; 894; 896; 51384; 2932; 8061; 7481; 6424; 5590; 4609	66	66		2.64286
0.00227584	0.0260736	Lipoprotein metabolism	Reactome	R-HSA-174824	ENSG00000144959; ENSG00000072062; ENSG00000160179; ENSG00000073060; ENSG00000130203; ENSG00000107611; ENSG00000167772; ENSG00000165029; ENSG00000140564; ENSG00000189056; ENSG00000196961; ENSG00000099139; ENSG00000147010; ENSG00000119655; ENSG00000185624; ENSG00000141458; ENSG00000175899; ENSG00000100979; ENSG00000099904	4864; 30011; 10577; 949; 5360; 5649; 348; 19; 160; 5566; 57552; 2; 5045; 51129; 29801; 9619; 5125; 5034; 8029	68	66		2.64286
0.00230711	0.026198	Platelet activation, signaling and aggregation	Reactome	R-HSA-76002	ENSG00000115414; ENSG00000117461; ENSG00000142192; ENSG00000149218; ENSG00000102265; ENSG00000108679; ENSG00000041353; ENSG00000160691; ENSG00000127824; ENSG00000175899; ENSG00000122862; ENSG00000171132; ENSG00000100568; ENSG00000100997; ENSG00000102882; ENSG00000177885; ENSG00000113140; ENSG00000027075; ENSG00000138798; ENSG00000150995; ENSG00000019991; ENSG00000128595; ENSG00000078369; ENSG0000…	54863; 2767; 221955; 1606; 10447; 7076; 3959; 7042; 6464; 5770; 2621; 948; 5580; 7422; 1439; 5175; 1950; 2791; 928; 5054; 5590; 2782; 3082; 66005; 7277; 11343; 23052; 2335; 5552; 7423; 5583; 7424; 5768; 813; 2885; 3690; 26090; 5321; 5660; 7273; 10490; 7078; 6678; 8503; 2157; 710; 5170; 226; 5595; 351; 3708; 2; 5581; 1191; 5874; 9846; 51706; 967; 27154	283	281		2.63693
0.0023137	0.026198	Serotonin Neurotransmitter Release Cycle	Reactome	R-HSA-181429	ENSG00000136854; ENSG00000105649; ENSG00000198722; ENSG00000132639; ENSG00000079841; ENSG00000220205; ENSG00000067715; ENSG00000106089	6804; 10497; 6812; 6616; 6844; 5864; 22999; 6857	18	18		2.63569
0.0023137	0.026198	Norepinephrine Neurotransmitter Release Cycle	Reactome	R-HSA-181430	ENSG00000136854; ENSG00000105649; ENSG00000198722; ENSG00000132639; ENSG00000079841; ENSG00000220205; ENSG00000067715; ENSG00000106089	10497; 6812; 6804; 6616; 6844; 5864; 22999; 6857	18	18		2.63569
0.00233397	0.026325	MET activates RAS signaling	Reactome	R-HSA-8851805	ENSG00000105976; ENSG00000019991; ENSG00000141084; ENSG00000160691; ENSG00000176945; ENSG00000177885	57610; 200958; 2885; 3082; 6464; 4233	11	11		2.6319
0.00235056	0.0264097	p75(NTR)-mediated signaling	PID	p75ntrpathway	ENSG00000023445; ENSG00000140564; ENSG00000142192; ENSG00000110330; ENSG00000104365; ENSG00000161011; ENSG00000115310; ENSG00000162736; ENSG00000196611; ENSG00000171606; ENSG00000153094; ENSG00000164305; ENSG00000064300; ENSG00000149968; ENSG00000109339; ENSG00000176697; ENSG00000104312; ENSG00000160691; ENSG00000172936; ENSG00000067606	8878; 4312; 57142; 5602; 4615; 627; 330; 351; 10782; 5590; 329; 5045; 6464; 4314; 3551; 836; 10018; 4804; 23385; 8767	72	71		2.62883
0.0023977	0.026733	Interleukin-1 signaling	Reactome	R-HSA-446652	ENSG00000174516; ENSG00000166167; ENSG00000104365; ENSG00000161011; ENSG00000115008; ENSG00000078902; ENSG00000169032; ENSG00000240849; ENSG00000157625; ENSG00000125538; ENSG00000172936; ENSG00000134070; ENSG00000198909; ENSG00000104312	8878; 257397; 8767; 5604; 246330; 387521; 54472; 4615; 3551; 4215; 3553; 3656; 3552; 8945	44	43		2.6202
0.0023977	0.026733	Iron uptake and transport	Reactome	R-HSA-917937	ENSG00000071967; ENSG00000159720; ENSG00000117410; ENSG00000114573; ENSG00000131100; ENSG00000071553; ENSG00000113732; ENSG00000100292; ENSG00000118777; ENSG00000167996; ENSG00000033627; ENSG00000105929; ENSG00000128524; ENSG00000090674	9114; 2495; 529; 533; 8992; 537; 523; 79901; 3162; 50617; 9429; 535; 9296; 57192	44	43		2.6202
0.00242809	0.0268846	Glucocorticoid receptor regulatory network	PID	reg_gr_pathway	ENSG00000125347; ENSG00000072062; ENSG00000004478; ENSG00000109339; ENSG00000102882; ENSG00000118515; ENSG00000177606; ENSG00000135346; ENSG00000169429; ENSG00000185386; ENSG00000124762; ENSG00000136244; ENSG00000135679; ENSG00000115415; ENSG00000090339; ENSG00000080824; ENSG00000196611; ENSG00000128422; ENSG00000186847; ENSG00000120738; ENSG00000082701; ENSG00000173039	6446; 3320; 3725; 4312; 2288; 5602; 2932; 3861; 5595; 3576; 1081; 5566; 1026; 6772; 4193; 3872; 5970; 5600; 1958; 3569; 3659; 3383	81	81		2.61474
0.00243902	0.0268846	Cell adhesion molecules (CAMs) - Homo sapiens (human)	KEGG	path:hsa04514	ENSG00000142949; ENSG00000174469; ENSG00000073008; ENSG00000204592; ENSG00000206503; ENSG00000198910; ENSG00000163531; ENSG00000204642; ENSG00000091409; ENSG00000128594; ENSG00000196358; ENSG00000162631; ENSG00000120217; ENSG00000018236; ENSG00000124145; ENSG00000158769; ENSG00000234745; ENSG00000090339; ENSG00000130202; ENSG00000197965; ENSG00000197646; ENSG00000066405; ENSG00000091129; ENSG0000…	51208; 3105; 3106; 3107; 5175; 3133; 3134; 3655; 23114; 64101; 3688; 26047; 58494; 84628; 5788; 50848; 9378; 5817; 5819; 57555; 6385; 1272; 6404; 4897; 22829; 3383; 9019; 22854; 3897; 9076; 1462; 5792; 29126; 80380	145	143		2.61279
0.00243902	0.0268846	Regulation of toll-like receptor signaling pathway	Wikipathways	WP1449	ENSG00000124731; ENSG00000117461; ENSG00000076984; ENSG00000078902; ENSG00000109339; ENSG00000102882; ENSG00000172936; ENSG00000177606; ENSG00000169429; ENSG00000185386; ENSG00000142166; ENSG00000169032; ENSG00000136244; ENSG00000164342; ENSG00000077150; ENSG00000159069; ENSG00000115415; ENSG00000092098; ENSG00000174516; ENSG00000104365; ENSG00000125826; ENSG00000125538; ENSG00000118785; ENSG0000…	54210; 3656; 3553; 3551; 55593; 7128; 5595; 8878; 3569; 5604; 5600; 5603; 5602; 1540; 5609; 3576; 3665; 10616; 148022; 6772; 257397; 8503; 3454; 7098; 3725; 54472; 6352; 6696; 246330; 4615; 55072; 54461; 4791; 5970	143	143		2.61279
0.0024864	0.027196	SHC1 events in ERBB2 signaling	Reactome	R-HSA-1250196	ENSG00000146648; ENSG00000171132; ENSG00000163932; ENSG00000160691; ENSG00000113070; ENSG00000157168; ENSG00000124882; ENSG00000177885; ENSG00000138798	1950; 2069; 3084; 1956; 2885; 6464; 5581; 1839; 5580	22	22		2.60443
0.0024864	0.027196	erk1/erk2 mapk signaling pathway	BioCarta	erkpathway	ENSG00000064300; ENSG00000160691; ENSG00000169032; ENSG00000136997; ENSG00000168610; ENSG00000102882; ENSG00000177885; ENSG00000099875; ENSG00000153233	5801; 5595; 2885; 6464; 4804; 6774; 4609; 2872; 5604	22	22		2.60443
0.0024953	0.027196	corticosteroids and cardioprotection	BioCarta	gcrpathway	ENSG00000140992; ENSG00000080824; ENSG00000135744; ENSG00000168398; ENSG00000173039; ENSG00000078369; ENSG00000078401; ENSG00000087460; ENSG00000058404; ENSG00000169252	154; 5170; 624; 3320; 5970; 2778; 1906; 2782; 816; 183	27	26		2.60288
0.00253173	0.02749	Insulin receptor signalling cascade	Reactome	R-HSA-74751	ENSG00000146648; ENSG00000168621; ENSG00000165731; ENSG00000188766; ENSG00000160691; ENSG00000113319; ENSG00000113578; ENSG00000132670; ENSG00000170315; ENSG00000078061; ENSG00000157168; ENSG00000102882; ENSG00000124882; ENSG00000177885; ENSG00000185950; ENSG00000068971; ENSG00000138798; ENSG00000120875; ENSG00000277586; ENSG00000019991; ENSG00000173898; ENSG00000077782; ENSG00000115306; ENSG0000…	1846; 5979; 6464; 5519; 81617; 5922; 1839; 1848; 1439; 53358; 6711; 4233; 2260; 5786; 1950; 284; 200734; 5037; 5924; 3082; 1981; 2335; 1956; 84335; 3084; 2885; 3690; 57521; 2903; 816; 2252; 6712; 7314; 25759; 369; 1847; 8660; 2668; 2246; 5170; 64121; 8682; 5604; 2069; 58528; 5595; 7316; 57731; 9462; 4747; 399473; 1843; 5526	253	248		2.59658
0.00265043	0.028672	MAP kinase activation in TLR cascade	Reactome	R-HSA-450294	ENSG00000166484; ENSG00000185386; ENSG00000137713; ENSG00000108861; ENSG00000166167; ENSG00000104365; ENSG00000076984; ENSG00000134070; ENSG00000169032; ENSG00000240849; ENSG00000157625; ENSG00000109339; ENSG00000114738; ENSG00000104312; ENSG00000102882; ENSG00000177606; ENSG00000139318; ENSG00000120875	257397; 7867; 3725; 1845; 1846; 5602; 5604; 387521; 5595; 3551; 5519; 5598; 3656; 5609; 5600; 1848; 8945; 8767	62	62		2.57668
0.00267947	0.0288787	Ceramide signaling pathway	PID	ceramide_pathway	ENSG00000023445; ENSG00000117984; ENSG00000166311; ENSG00000163932; ENSG00000103056; ENSG00000071054; ENSG00000169032; ENSG00000055332; ENSG00000136997; ENSG00000173039; ENSG00000102882; ENSG00000104763; ENSG00000015475; ENSG00000067606; ENSG00000138798	55512; 1950; 330; 427; 637; 5595; 5970; 5610; 5590; 6609; 4609; 5580; 5604; 1509; 9448	48	48		2.57195
0.00275374	0.0295197	Brain-Derived Neurotrophic Factor (BDNF) signaling pathway	Wikipathways	WP2380	ENSG00000166484; ENSG00000142949; ENSG00000185634; ENSG00000148053; ENSG00000122877; ENSG00000116701; ENSG00000164305; ENSG00000148082; ENSG00000109339; ENSG00000102882; ENSG00000177885; ENSG00000177606; ENSG00000153094; ENSG00000169032; ENSG00000168610; ENSG00000177272; ENSG00000160691; ENSG00000185950; ENSG00000115415; ENSG00000064300; ENSG00000105649; ENSG00000104365; ENSG00000125675; ENSG0000…	5170; 3725; 3551; 1959; 1958; 5595; 8878; 4137; 5598; 5604; 5602; 4804; 25759; 2932; 399694; 5580; 6774; 6772; 627; 53358; 2885; 650; 10018; 5864; 4688; 2892; 8660; 5792; 6696; 3738; 836; 5970; 4915; 6464	144	144		2.56008
0.00276937	0.0295197	IRS-related events triggered by IGF1R	Reactome	R-HSA-2428928	ENSG00000146648; ENSG00000168621; ENSG00000165731; ENSG00000188766; ENSG00000160691; ENSG00000113319; ENSG00000113578; ENSG00000132670; ENSG00000170315; ENSG00000078061; ENSG00000157168; ENSG00000102882; ENSG00000124882; ENSG00000177885; ENSG00000185950; ENSG00000068971; ENSG00000138798; ENSG00000120875; ENSG00000277586; ENSG00000019991; ENSG00000173898; ENSG00000077782; ENSG00000115306; ENSG0000…	1846; 5979; 6464; 5519; 81617; 5922; 1839; 1848; 1439; 53358; 6711; 4233; 2260; 5786; 1950; 284; 200734; 5037; 5924; 3082; 1981; 2335; 1956; 84335; 3084; 2885; 3690; 57521; 2903; 816; 2252; 6712; 7314; 25759; 369; 1847; 8660; 2668; 2246; 5170; 64121; 8682; 5604; 2069; 58528; 5595; 7316; 57731; 9462; 4747; 399473; 1843; 5526	254	249		2.55762
0.00276937	0.0295197	IGF1R signaling cascade	Reactome	R-HSA-2428924	ENSG00000146648; ENSG00000168621; ENSG00000165731; ENSG00000188766; ENSG00000160691; ENSG00000113319; ENSG00000113578; ENSG00000132670; ENSG00000170315; ENSG00000078061; ENSG00000157168; ENSG00000102882; ENSG00000124882; ENSG00000177885; ENSG00000185950; ENSG00000068971; ENSG00000138798; ENSG00000120875; ENSG00000277586; ENSG00000019991; ENSG00000173898; ENSG00000077782; ENSG00000115306; ENSG0000…	1846; 5979; 6464; 5519; 81617; 5922; 1839; 1848; 1439; 53358; 6711; 4233; 2260; 5786; 1950; 284; 200734; 5037; 5924; 3082; 1981; 2335; 1956; 84335; 3084; 2885; 3690; 57521; 2903; 816; 2252; 6712; 7314; 25759; 369; 1847; 8660; 2668; 2246; 5170; 64121; 8682; 5604; 2069; 58528; 5595; 7316; 57731; 9462; 4747; 399473; 1843; 5526	254	249		2.55762
0.00281528	0.0298996	Prolactin signaling pathway - Homo sapiens (human)	KEGG	path:hsa04917	ENSG00000125347; ENSG00000115415; ENSG00000117461; ENSG00000185386; ENSG00000135346; ENSG00000113494; ENSG00000185634; ENSG00000160691; ENSG00000110092; ENSG00000082701; ENSG00000169032; ENSG00000148082; ENSG00000173039; ENSG00000109339; ENSG00000129946; ENSG00000102882; ENSG00000177885; ENSG00000156711; ENSG00000168610; ENSG00000118971	8503; 25759; 6772; 6464; 3659; 2885; 399694; 5970; 595; 1081; 5595; 5600; 5602; 5603; 5604; 53358; 5618; 2932; 6774; 894	72	72		2.55048
0.00283465	0.0299957	Myometrial Relaxation and Contraction Pathways	Wikipathways	WP289	ENSG00000107175; ENSG00000171132; ENSG00000241258; ENSG00000171509; ENSG00000130176; ENSG00000171033; ENSG00000087460; ENSG00000027075; ENSG00000058404; ENSG00000150995; ENSG00000072062; ENSG00000185022; ENSG00000141753; ENSG00000143333; ENSG00000148834; ENSG00000136244; ENSG00000177606; ENSG00000115457; ENSG00000162772; ENSG00000129467; ENSG00000146674; ENSG00000174233; ENSG00000198838; ENSG0000…	5590; 133; 6004; 5583; 5581; 8490; 816; 3489; 3488; 23764; 3487; 3486; 5999; 5998; 3569; 196883; 2791; 2778; 112; 5569; 5566; 9446; 7532; 3553; 5580; 467; 59350; 3725; 1264; 2869; 10488; 3485; 3708; 6263; 2782; 27297	155	155		2.5475
0.00296889	0.0313024	FAS (CD95) signaling pathway	PID	faspathway	ENSG00000023445; ENSG00000166311; ENSG00000003402; ENSG00000110330; ENSG00000140992; ENSG00000076984; ENSG00000185386; ENSG00000026103; ENSG00000164305; ENSG00000109339; ENSG00000104365; ENSG00000015475	355; 5170; 330; 637; 5602; 3551; 329; 6609; 5609; 836; 5600; 8837	35	35		2.52741
0.00299324	0.0314452	Adaptive Immune System	Reactome	R-HSA-1280218	ENSG00000124731; ENSG00000069869; ENSG00000125730; ENSG00000186111; ENSG00000130725; ENSG00000204592; ENSG00000103266; ENSG00000164733; ENSG00000111981; ENSG00000177885; ENSG00000204642; ENSG00000138798; ENSG00000204516; ENSG00000150995; ENSG00000049759; ENSG00000135218; ENSG00000019991; ENSG00000090339; ENSG00000120217; ENSG00000081307; ENSG00000108854; ENSG00000058262; ENSG00000135679; ENSG0000…	26270; 6891; 55176; 5566; 5519; 4193; 5817; 9554; 84541; 8519; 6047; 4233; 8916; 9604; 114907; 55824; 23108; 3082; 9903; 6892; 3134; 2885; 23396; 4688; 7327; 8503; 5819; 2246; 8767; 7328; 84876; 5595; 3708; 51191; 7316; 8722; 1509; 8945; 11120; 10075; 80380; 55585; 55905; 3133; 57674; 25847; 5071; 1535; 253260; 387521; 23327; 10225; 54210; 30011; 10616; 57823; 55236; 5476; 8660; 3105; 10427; 1038…	807	788		2.52386
0.00302614	0.0316765	Signaling by Type 1 Insulin-like Growth Factor 1 Receptor (IGF1R)	Reactome	R-HSA-2404192	ENSG00000146648; ENSG00000168621; ENSG00000165731; ENSG00000188766; ENSG00000160691; ENSG00000113319; ENSG00000113578; ENSG00000132670; ENSG00000170315; ENSG00000078061; ENSG00000157168; ENSG00000102882; ENSG00000124882; ENSG00000177885; ENSG00000185950; ENSG00000068971; ENSG00000138798; ENSG00000120875; ENSG00000277586; ENSG00000019991; ENSG00000173898; ENSG00000077782; ENSG00000115306; ENSG0000…	1846; 5979; 6464; 5519; 81617; 5922; 1839; 1848; 1439; 53358; 6711; 4233; 2260; 5786; 1950; 284; 200734; 5037; 5924; 3082; 1981; 2335; 1956; 84335; 3084; 2885; 3690; 57521; 2903; 816; 2252; 6712; 7314; 25759; 369; 1847; 8660; 2668; 2246; 5170; 64121; 8682; 5604; 2069; 58528; 5595; 7316; 57731; 9462; 4747; 399473; 1843; 5526	255	250		2.51911
0.00305051	0.0317035	Death Receptor Signalling	Reactome	R-HSA-73887	ENSG00000023445; ENSG00000118503; ENSG00000110330; ENSG00000083799; ENSG00000103056; ENSG00000026103; ENSG00000092098; ENSG00000157625; ENSG00000104689; ENSG00000104365; ENSG00000125826; ENSG00000106052; ENSG00000120889; ENSG00000003402	355; 257397; 7128; 55512; 1540; 330; 55072; 8795; 10616; 3551; 329; 8837; 8797; 8887	44	44		2.51563
0.00305051	0.0317035	LKB1 signaling events	PID	lkb1_pathway	ENSG00000117984; ENSG00000160741; ENSG00000072062; ENSG00000204673; ENSG00000080824; ENSG00000082701; ENSG00000136997; ENSG00000160584; ENSG00000105401; ENSG00000141564; ENSG00000007047; ENSG00000160469; ENSG00000186868; ENSG00000170027	7532; 57787; 11140; 4137; 2932; 84335; 3320; 5566; 57521; 200186; 84446; 1509; 4609; 23387	44	44		2.51563
0.00308263	0.0319233	Viral myocarditis - Homo sapiens (human)	KEGG	path:hsa05416	ENSG00000196352; ENSG00000234745; ENSG00000114867; ENSG00000090339; ENSG00000173402; ENSG00000097007; ENSG00000015475; ENSG00000204525; ENSG00000204592; ENSG00000163069; ENSG00000110092; ENSG00000206503; ENSG00000164305; ENSG00000143322; ENSG00000102683; ENSG00000170624; ENSG00000204642	3133; 836; 25; 27; 3105; 3106; 3107; 6443; 6444; 6445; 1981; 1604; 1605; 3383; 595; 3134; 637	59	58		2.51108
0.00312292	0.0319518	Quercetin and Nf-kB- AP-1 Induced Cell Apoptosis	Wikipathways	WP2435	ENSG00000197063; ENSG00000104365; ENSG00000112715; ENSG00000196611; ENSG00000198517; ENSG00000073756; ENSG00000177606	4312; 4097; 3551; 5743; 3725; 7975; 7422	15	15		2.50544
0.00312292	0.0319518	InlB-mediated entry of Listeria monocytogenes into host cell	Reactome	R-HSA-8875360	ENSG00000170315; ENSG00000105976; ENSG00000150991; ENSG00000147010; ENSG00000185359; ENSG00000177885; ENSG00000136738	7316; 9146; 30011; 7314; 2885; 8027; 4233	15	15		2.50544
0.00314028	0.0319518	Erlotinib Action Pathway	SMPDB	SMP00472	ENSG00000146648; ENSG00000118777; ENSG00000085563	1956; 5243; 9429	3	3		2.50303
0.00314028	0.0319518	MET activates STAT3	Reactome	R-HSA-8875791	ENSG00000168610; ENSG00000105976; ENSG00000019991	6774; 3082; 4233	3	3		2.50303
0.00314028	0.0319518	Metabolism of vitamin K	Reactome	R-HSA-6806664	ENSG00000120942; ENSG00000167397; ENSG00000196715	154807; 29914; 79001	3	3		2.50303
0.00323543	0.0325782	Bladder Cancer	Wikipathways	WP2828	ENSG00000146648; ENSG00000169429; ENSG00000112715; ENSG00000110092; ENSG00000196611; ENSG00000169032; ENSG00000025708; ENSG00000136997; ENSG00000124762; ENSG00000138798; ENSG00000135679	595; 5604; 1890; 3576; 4312; 4193; 1956; 1950; 4609; 1026; 7422	31	31		2.49007
0.00323543	0.0325782	HSF1 activation	Reactome	R-HSA-3371511	ENSG00000185122; ENSG00000120694; ENSG00000170315; ENSG00000004478; ENSG00000146072; ENSG00000197565; ENSG00000080824; ENSG00000132002; ENSG00000106211; ENSG00000117748; ENSG00000160570	2288; 7314; 1288; 6118; 162989; 3320; 3315; 27242; 3297; 10808; 3337	31	31		2.49007
0.00323543	0.0325782	Matrix Metalloproteinases	Wikipathways	WP129	ENSG00000035862; ENSG00000102265; ENSG00000157227; ENSG00000156103; ENSG00000196611; ENSG00000125966; ENSG00000102996; ENSG00000149968; ENSG00000262406; ENSG00000172270; ENSG00000100234	4321; 4323; 4325; 4324; 7078; 10893; 7076; 7077; 4312; 4314; 682	31	31		2.49007
0.00330124	0.0330803	Interferon Signaling	Reactome	R-HSA-913531	ENSG00000196396; ENSG00000115415; ENSG00000138646; ENSG00000069869; ENSG00000163932; ENSG00000187608; ENSG00000027697; ENSG00000142166; ENSG00000055332; ENSG00000114867; ENSG00000183486; ENSG00000157601; ENSG00000102882; ENSG00000184979; ENSG00000156587; ENSG00000121060; ENSG00000107201; ENSG00000185745; ENSG00000058404	5770; 7706; 4599; 9246; 4734; 3459; 1981; 51191; 5595; 9636; 6772; 5610; 4600; 816; 11274; 23586; 5580; 3434; 3454	71	68		2.48132
0.00330803	0.0330803	NF-kappa B signaling pathway - Homo sapiens (human)	KEGG	path:hsa04064	ENSG00000081041; ENSG00000172175; ENSG00000122861; ENSG00000073756; ENSG00000177595; ENSG00000172936; ENSG00000169429; ENSG00000082805; ENSG00000077150; ENSG00000107201; ENSG00000023445; ENSG00000090339; ENSG00000003402; ENSG00000104365; ENSG00000104856; ENSG00000171552; ENSG00000111321; ENSG00000125538; ENSG00000118503; ENSG00000110330; ENSG00000127666; ENSG00000173039; ENSG00000157625; ENSG0000…	4615; 7706; 23586; 23085; 148022; 55367; 4791; 598; 5743; 8837; 10892; 5328; 3383; 329; 330; 5970; 5971; 2920; 257397; 4055; 7128; 3551; 3553; 3576	95	93		2.48043
0.00334798	0.0333651	Malaria - Homo sapiens (human)	KEGG	path:hsa05144	ENSG00000108691; ENSG00000105664; ENSG00000105976; ENSG00000019991; ENSG00000092969; ENSG00000169429; ENSG00000110651; ENSG00000123384; ENSG00000150782; ENSG00000261371; ENSG00000125538; ENSG00000090339; ENSG00000172936; ENSG00000135218; ENSG00000136244	4615; 4233; 3082; 7042; 3606; 1311; 948; 5175; 4035; 3383; 6347; 975; 3553; 3569; 3576	49	49		2.47522
0.00344975	0.034262	Uptake and actions of bacterial toxins	Reactome	R-HSA-5339562	ENSG00000010278; ENSG00000113070; ENSG00000132639; ENSG00000163297; ENSG00000220205; ENSG00000140564; ENSG00000169032; ENSG00000067715; ENSG00000106089; ENSG00000076984	6616; 928; 5609; 6857; 6804; 5045; 118429; 1839; 5604; 6844	27	27		2.46221
0.00356016	0.0347654	RAF-independent MAPK1/3 activation	Reactome	R-HSA-112409	ENSG00000138166; ENSG00000120129; ENSG00000169032; ENSG00000134352; ENSG00000102882; ENSG00000136244; ENSG00000120875; ENSG00000139318; ENSG00000162734	1846; 3572; 5595; 8682; 1848; 5604; 1843; 3569; 1847	23	23		2.44853
0.00356016	0.0347654	Laminin interactions	Reactome	R-HSA-3000157	ENSG00000112769; ENSG00000135424; ENSG00000164171; ENSG00000058085; ENSG00000005884; ENSG00000150093; ENSG00000053747; ENSG00000135862; ENSG00000091409	3910; 3918; 3675; 3909; 3679; 3655; 3673; 3915; 3688	25	23		2.44853
0.00356016	0.0347654	Canonical NF-kappaB pathway	PID	nfkappabcanonicalpathway	ENSG00000118503; ENSG00000110330; ENSG00000083799; ENSG00000104365; ENSG00000082805; ENSG00000172175; ENSG00000166167; ENSG00000173039; ENSG00000104312	7128; 1540; 8767; 10892; 23085; 5970; 3551; 329; 8945	23	23		2.44853
0.00356016	0.0347654	Pink/Parkin Mediated Mitophagy	Reactome	R-HSA-5205685	ENSG00000158828; ENSG00000170315; ENSG00000185345; ENSG00000150991; ENSG00000161011; ENSG00000140941; ENSG00000145782; ENSG00000213585; ENSG00000116688	8878; 5071; 7416; 81631; 7316; 9140; 65018; 9927; 7314	23	23		2.44853
0.00356016	0.0347654	Mitophagy	Reactome	R-HSA-5205647	ENSG00000158828; ENSG00000170315; ENSG00000185345; ENSG00000150991; ENSG00000161011; ENSG00000140941; ENSG00000145782; ENSG00000213585; ENSG00000116688	8878; 5071; 7416; 81631; 7316; 9140; 65018; 9927; 7314	23	23		2.44853
0.00366411	0.0356607	Oxidative Stress Induced Senescence	Reactome	R-HSA-2559580	ENSG00000170315; ENSG00000105810; ENSG00000233822; ENSG00000180596; ENSG00000109339; ENSG00000102882; ENSG00000183741; ENSG00000177606; ENSG00000100354; ENSG00000274750; ENSG00000150991; ENSG00000141503; ENSG00000180573; ENSG00000185386; ENSG00000158406; ENSG00000135679; ENSG00000141582; ENSG00000076984; ENSG00000273802; ENSG00000158373; ENSG00000197903; ENSG00000196890; ENSG00000132510; ENSG0000…	3725; 85236; 3017; 4193; 23112; 50488; 7316; 128312; 8357; 7314; 8535; 5602; 55766; 8339; 23135; 23466; 8353; 23043; 8341; 8349; 5600; 9448; 7867; 1021; 5595; 8365; 8970; 5609; 8334; 8347	129	125		2.43603
0.00376726	0.0365425	Herpes simplex infection - Homo sapiens (human)	KEGG	path:hsa05168	ENSG00000115415; ENSG00000164342; ENSG00000027697; ENSG00000204592; ENSG00000206503; ENSG00000164305; ENSG00000111335; ENSG00000109339; ENSG00000089127; ENSG00000181222; ENSG00000067066; ENSG00000172936; ENSG00000204642; ENSG00000177606; ENSG00000108691; ENSG00000197780; ENSG00000115267; ENSG00000142166; ENSG00000172071; ENSG00000140464; ENSG00000204267; ENSG00000096063; ENSG00000136244; ENSG0000…	4615; 3105; 23586; 148022; 3133; 3134; 6732; 3665; 6672; 3106; 6772; 64135; 3725; 5819; 6347; 718; 6352; 3107; 6884; 6890; 9451; 5371; 3459; 6875; 5430; 3551; 836; 4938; 4939; 4940; 5970; 355; 3434; 3454; 6891; 7098; 3553; 5602; 997; 5610; 3569	185	185		2.42397
0.00382495	0.0369524	Diseases of signal transduction	Reactome	R-HSA-5663202	ENSG00000146648; ENSG00000117461; ENSG00000170315; ENSG00000068912; ENSG00000164327; ENSG00000160691; ENSG00000113578; ENSG00000088832; ENSG00000153094; ENSG00000157168; ENSG00000102882; ENSG00000124882; ENSG00000177885; ENSG00000185950; ENSG00000138798; ENSG00000163513; ENSG00000019991; ENSG00000077782; ENSG00000155629; ENSG00000169032; ENSG00000124762; ENSG00000122778; ENSG00000135506; ENSG0000…	118788; 7048; 2885; 1956; 57670; 6464; 4193; 10018; 1839; 22906; 1950; 2252; 11140; 57085; 6772; 5037; 2931; 3516; 3082; 253260; 23385; 5604; 2335; 4233; 2260; 9846; 27248; 84335; 3084; 84447; 3690; 142678; 3714; 10956; 7314; 369; 9148; 2280; 8503; 613; 8660; 2246; 5170; 2932; 2069; 5595; 3320; 23164; 1026; 7316; 6774; 4609	251	247		2.41737
0.00383493	0.0369524	Transmembrane transport of small molecules	Reactome	R-HSA-382551	ENSG00000189058; ENSG00000068912; ENSG00000085563; ENSG00000102452; ENSG00000136868; ENSG00000167972; ENSG00000049759; ENSG00000150991; ENSG00000060237; ENSG00000078369; ENSG00000113732; ENSG00000118777; ENSG00000141349; ENSG00000104361; ENSG00000084734; ENSG00000110446; ENSG00000181045; ENSG00000127325; ENSG00000131100; ENSG00000164038; ENSG00000162735; ENSG00000144452; ENSG00000170315; ENSG0000…	483; 10723; 1181; 196883; 6505; 51000; 1497; 65266; 10350; 79054; 10999; 5824; 5903; 444; 79895; 55129; 54896; 23250; 816; 540; 2646; 55343; 6566; 28231; 533; 1184; 6567; 7316; 24; 6547; 25800; 6526; 10351; 23460; 28962; 3099; 2791; 64116; 124935; 29988; 79901; 259232; 6548; 284129; 535; 1186; 23327; 57192; 6583; 6446; 26503; 112; 215; 8992; 9635; 2030; 57185; 121260; 50617; 9296; 57130; 6513; 89…	628	621		2.41624
0.00386979	0.0371653	Proteasome Degradation	Wikipathways	WP183	ENSG00000131467; ENSG00000234745; ENSG00000170315; ENSG00000069869; ENSG00000100911; ENSG00000150991; ENSG00000154277; ENSG00000204525; ENSG00000013275; ENSG00000206341; ENSG00000204592; ENSG00000206503; ENSG00000163902; ENSG00000099341; ENSG00000118705; ENSG00000118939; ENSG00000204642; ENSG00000175166	5721; 3107; 7347; 7345; 5704; 6185; 6184; 3134; 3106; 3105; 3136; 3133; 5708; 10197; 4734; 5714; 7316; 7314	64	64		2.41231
0.00397806	0.0378396	Intra-Golgi and retrograde Golgi-to-ER traffic	Reactome	R-HSA-6811442	ENSG00000107862; ENSG00000197081; ENSG00000129250; ENSG00000101350; ENSG00000166685; ENSG00000204843; ENSG00000166847; ENSG00000130294; ENSG00000125814; ENSG00000105402; ENSG00000152291; ENSG00000264364; ENSG00000160216; ENSG00000173905; ENSG00000151746; ENSG00000126214; ENSG00000105438; ENSG00000134287; ENSG00000167702; ENSG00000148248; ENSG00000196547; ENSG00000168092; ENSG00000158560; ENSG0000…	11015; 140735; 23299; 10945; 63908; 56894; 10618; 9382; 1783; 547; 377; 3831; 1780; 10226; 9648; 51560; 4122; 1639; 55275; 9341; 8729; 64837; 5321; 5049; 23423; 4124; 6836; 8775; 9609; 3482; 10749; 9554; 84516; 27333; 636; 90990; 1778; 10652; 3797; 9371	181	180		2.40033
0.00397901	0.0378396	Complement and coagulation cascades - Homo sapiens (human)	KEGG	path:hsa04610	ENSG00000196352; ENSG00000112936; ENSG00000003436; ENSG00000182326; ENSG00000125730; ENSG00000185010; ENSG00000011422; ENSG00000122861; ENSG00000175899; ENSG00000197632; ENSG00000120885; ENSG00000168398; ENSG00000117335; ENSG00000000971; ENSG00000085063; ENSG00000104368; ENSG00000100739; ENSG00000117525; ENSG00000106366; ENSG00000178726; ENSG00000149131	2; 7056; 3075; 1604; 623; 730; 966; 624; 1191; 5054; 5055; 716; 5327; 5328; 4179; 718; 710; 5329; 2152; 2157; 7035	79	79		2.40022
0.00397901	0.0378396	p73 transcription factor network	PID	p73pathway	ENSG00000097007; ENSG00000185122; ENSG00000049759; ENSG00000063854; ENSG00000105810; ENSG00000136997; ENSG00000135679; ENSG00000185386; ENSG00000026103; ENSG00000184916; ENSG00000153094; ENSG00000077238; ENSG00000124762; ENSG00000173846; ENSG00000173039; ENSG00000140464; ENSG00000137975; ENSG00000130513; ENSG00000106366; ENSG00000181026; ENSG00000162734	355; 3566; 1263; 1021; 3297; 5970; 25; 5054; 8682; 9635; 9518; 1026; 23327; 4193; 5371; 5600; 10018; 64782; 3029; 4609; 3714	81	79		2.40022
0.0040789	0.0386632	Senescence-Associated Secretory Phenotype (SASP)	Reactome	R-HSA-2559582	ENSG00000166484; ENSG00000170315; ENSG00000158406; ENSG00000180596; ENSG00000163453; ENSG00000124635; ENSG00000102882; ENSG00000177606; ENSG00000274750; ENSG00000150991; ENSG00000180573; ENSG00000124762; ENSG00000136244; ENSG00000172216; ENSG00000233822; ENSG00000273802; ENSG00000158373; ENSG00000115008; ENSG00000197903; ENSG00000196890; ENSG00000169429; ENSG00000105810; ENSG00000246705; ENSG0000…	3725; 85236; 8349; 3017; 1051; 128312; 7316; 8357; 7314; 3576; 55766; 8339; 51433; 3569; 8353; 8341; 3552; 1021; 5595; 8365; 5970; 1026; 5598; 8970; 3490; 8334; 8347	113	110		2.38946
0.00414736	0.0391845	TGF-beta receptor signaling	PID	tgfbrpathway	ENSG00000049759; ENSG00000153071; ENSG00000087074; ENSG00000069702; ENSG00000140992; ENSG00000160691; ENSG00000115306; ENSG00000140464; ENSG00000088832; ENSG00000221914; ENSG00000135966; ENSG00000198742; ENSG00000177885; ENSG00000108854; ENSG00000163513	5170; 7048; 1601; 2885; 5520; 57154; 5371; 64750; 6464; 9392; 23327; 23645; 2280; 6711; 7049	51	50		2.38223
0.00432052	0.0406385	Neurotrophin signaling pathway - Homo sapiens (human)	KEGG	path:hsa04722	ENSG00000185634; ENSG00000117461; ENSG00000166484; ENSG00000148053; ENSG00000076984; ENSG00000160691; ENSG00000064300; ENSG00000109339; ENSG00000102882; ENSG00000177885; ENSG00000177606; ENSG00000097007; ENSG00000111252; ENSG00000185386; ENSG00000169032; ENSG00000058404; ENSG00000171606; ENSG00000148082; ENSG00000104365; ENSG00000129946; ENSG00000176697; ENSG00000198909; ENSG00000163932; ENSG0000…	25; 10782; 5170; 8767; 3656; 53358; 627; 4215; 3725; 25759; 4804; 10019; 816; 4915; 8503; 3551; 6464; 2885; 399694; 5970; 2932; 5580; 5595; 5598; 5600; 5602; 5603; 5604; 5609	121	121		2.36446
0.00432919	0.0406385	Estrogen signaling pathway - Homo sapiens (human)	KEGG	path:hsa04915	ENSG00000107175; ENSG00000117461; ENSG00000072062; ENSG00000004478; ENSG00000160691; ENSG00000102882; ENSG00000146648; ENSG00000087460; ENSG00000177885; ENSG00000169032; ENSG00000177606; ENSG00000150995; ENSG00000101333; ENSG00000136928; ENSG00000157542; ENSG00000146592; ENSG00000148082; ENSG00000174233; ENSG00000080824; ENSG00000113070; ENSG00000129946; ENSG00000129467; ENSG00000185634; ENSG0000…	53358; 112; 3708; 3725; 25759; 3763; 5332; 2778; 10488; 196883; 2852; 1839; 8503; 6464; 2885; 399694; 9568; 9586; 2288; 1956; 5566; 5580; 3320; 5595; 5604	100	100		2.36359
0.00437499	0.0409174	IL-1 signaling pathway	Wikipathways	WP195	ENSG00000108691; ENSG00000161011; ENSG00000104365; ENSG00000076984; ENSG00000115008; ENSG00000078902; ENSG00000169032; ENSG00000173039; ENSG00000157625; ENSG00000125538; ENSG00000102882; ENSG00000172936; ENSG00000134070; ENSG00000198909; ENSG00000067606; ENSG00000177606	54472; 5604; 3656; 4615; 3725; 3553; 3552; 3551; 5609; 6347; 4215; 5595; 5590; 8878; 257397; 5970	55	55		2.35902
0.00438702	0.0409174	Syndecan-2-mediated signaling events	PID	syndecan_2_pathway	ENSG00000115414; ENSG00000164171; ENSG00000072062; ENSG00000169429; ENSG00000163932; ENSG00000077782; ENSG00000113578; ENSG00000164305; ENSG00000133216; ENSG00000147044; ENSG00000102882; ENSG00000053747; ENSG00000150093	2260; 2048; 2246; 8573; 5595; 3576; 5566; 836; 3909; 5580; 3673; 2335; 3688	42	41		2.35783
0.00443087	0.0411943	Integrated Pancreatic Cancer Pathway	Wikipathways	WP2377	ENSG00000013588; ENSG00000166484; ENSG00000173402; ENSG00000160049; ENSG00000146648; ENSG00000142192; ENSG00000113578; ENSG00000110092; ENSG00000164305; ENSG00000242550; ENSG00000073756; ENSG00000102882; ENSG00000177885; ENSG00000015475; ENSG00000171223; ENSG00000138798; ENSG00000177606; ENSG00000097007; ENSG00000077782; ENSG00000112715; ENSG00000169032; ENSG00000140464; ENSG00000130522; ENSG0000…	5743; 3725; 25; 5273; 5371; 1676; 1958; 5595; 5598; 595; 5604; 836; 2260; 2280; 3589; 4193; 2931; 5321; 6772; 3727; 627; 2885; 7150; 637; 4609; 3726; 2246; 4052; 9052; 3732; 43; 7422; 898; 1605; 355; 1956; 351; 1950	170	170		2.35351
0.00448917	0.0416035	O-linked glycosylation	Reactome	R-HSA-5173105	ENSG00000178234; ENSG00000085998; ENSG00000174684; ENSG00000173402; ENSG00000185499; ENSG00000143382; ENSG00000130714; ENSG00000110328; ENSG00000178031; ENSG00000100626; ENSG00000154736; ENSG00000205592; ENSG00000139629; ENSG00000170340; ENSG00000009830; ENSG00000136114; ENSG00000176945; ENSG00000185761; ENSG00000173702; ENSG00000151388; ENSG00000186866; ENSG00000136542; ENSG00000131386; ENSG0000…	23275; 56667; 4582; 1605; 29071; 11226; 200958; 339366; 117248; 11041; 283463; 54507; 92949; 63917; 29954; 56913; 81792; 79875; 374378; 55624; 55901; 79695; 57452; 11096; 10585; 10678; 11227; 2591	117	116		2.34783
0.00467236	0.0431637	EGF	INOH	None	ENSG00000146648; ENSG00000148082; ENSG00000160691; ENSG00000169032; ENSG00000129946; ENSG00000102882; ENSG00000177885; ENSG00000170027; ENSG00000138798; ENSG00000177606	7532; 3725; 53358; 1950; 5595; 1956; 2885; 6464; 5604; 25759	28	28		2.33046
0.0048169	0.0440259	ErbB1 downstream signaling	PID	erbb1_downstream_pathway	ENSG00000055163; ENSG00000146648; ENSG00000166484; ENSG00000164327; ENSG00000120129; ENSG00000102882; ENSG00000177885; ENSG00000138798; ENSG00000177606; ENSG00000160271; ENSG00000175866; ENSG00000169032; ENSG00000089220; ENSG00000168610; ENSG00000115415; ENSG00000090020; ENSG00000174791; ENSG00000171552; ENSG00000221914; ENSG00000139318; ENSG00000006451; ENSG00000163932; ENSG00000140992; ENSG0000…	3725; 5900; 1956; 598; 26999; 5580; 1848; 7532; 6772; 5037; 5590; 6548; 253260; 5604; 1950; 6774; 2885; 5520; 9610; 1958; 5170; 10458; 5595; 5598; 5898; 1843	107	106		2.31723
0.00485646	0.0440259	CRMPs in Sema3A signaling	Reactome	R-HSA-399956	ENSG00000075213; ENSG00000076356; ENSG00000151640; ENSG00000082701; ENSG00000130827; ENSG00000221866; ENSG00000114554	2932; 10371; 5361; 5362; 10570; 91584; 55558	16	16		2.31368
0.00485646	0.0440259	TGF-beta receptor signaling in EMT (epithelial to mesenchymal transition)	Reactome	R-HSA-2173791	ENSG00000170315; ENSG00000150991; ENSG00000088832; ENSG00000198742; ENSG00000158769; ENSG00000067606; ENSG00000163513	7316; 2280; 7314; 50848; 5590; 7048; 57154	17	16		2.31368
0.00485646	0.0440259	RIPK1-mediated regulated necrosis	Reactome	R-HSA-5213460	ENSG00000023445; ENSG00000129465; ENSG00000003402; ENSG00000110330; ENSG00000026103; ENSG00000104689; ENSG00000120889	8797; 11035; 8837; 330; 355; 8795; 329	16	16		2.31368
0.00485646	0.0440259	Regulated Necrosis	Reactome	R-HSA-5218859	ENSG00000023445; ENSG00000129465; ENSG00000003402; ENSG00000110330; ENSG00000026103; ENSG00000104689; ENSG00000120889	8797; 11035; 8837; 330; 355; 8795; 329	16	16		2.31368
0.00485646	0.0440259	Sema3A PAK dependent Axon repulsion	Reactome	R-HSA-399954	ENSG00000075213; ENSG00000076356; ENSG00000221866; ENSG00000106683; ENSG00000080824; ENSG00000130827; ENSG00000114554	10371; 91584; 55558; 3320; 5362; 3984; 5361	16	16		2.31368
0.00496613	0.0444242	Physiological and Pathological Hypertrophy of the Heart	Wikipathways	WP1528	ENSG00000171132; ENSG00000185386; ENSG00000134352; ENSG00000135744; ENSG00000104177; ENSG00000078401; ENSG00000168610; ENSG00000150281; ENSG00000177606	5600; 1906; 1489; 5581; 3572; 183; 50804; 3725; 6774	24	24		2.30398
0.00496613	0.0444242	ER-Phagosome pathway	Reactome	R-HSA-1236974	ENSG00000065665; ENSG00000104365; ENSG00000265808; ENSG00000231925; ENSG00000204267; ENSG00000172936; ENSG00000135218; ENSG00000058262; ENSG00000168394	6892; 29927; 6891; 55176; 4615; 9554; 3551; 6890; 948	24	24		2.30398
0.00496613	0.0444242	TRAF6 mediated NF-kB activation	Reactome	R-HSA-933542	ENSG00000104365; ENSG00000142192; ENSG00000115267; ENSG00000173039; ENSG00000121060; ENSG00000173432; ENSG00000172936; ENSG00000077150; ENSG00000107201	7706; 4615; 23586; 64135; 5970; 6288; 351; 3551; 4791	25	24		2.30398
0.00497673	0.0444242	GMCSF-mediated signaling events	PID	gmcsf_pathway	ENSG00000100368; ENSG00000115415; ENSG00000072062; ENSG00000108691; ENSG00000104365; ENSG00000160691; ENSG00000169032; ENSG00000168918; ENSG00000033327; ENSG00000102882; ENSG00000168610; ENSG00000177885	6774; 6772; 5595; 5566; 2885; 3551; 1439; 6464; 9846; 5604; 3635; 6347	37	37		2.30306
0.00497673	0.0444242	IL1-mediated signaling events	PID	il1pathway	ENSG00000104365; ENSG00000161011; ENSG00000115008; ENSG00000082805; ENSG00000078902; ENSG00000240849; ENSG00000173039; ENSG00000125538; ENSG00000172936; ENSG00000198909; ENSG00000067606; ENSG00000177606	8878; 3725; 387521; 23085; 4615; 5970; 4215; 3551; 3553; 3552; 54472; 5590	38	37		2.30306
0.0050517	0.0446289	EGFR-dependent Endothelin signaling events	PID	et_egfrpathway	ENSG00000078401; ENSG00000146648; ENSG00000177885; ENSG00000160691; ENSG00000138798	6464; 1906; 1956; 1950; 2885	9	9		2.29656
0.0050517	0.0446289	TP53 Regulates Metabolic Genes	Wikipathways	WP3349	ENSG00000048392; ENSG00000078237; ENSG00000130766; ENSG00000080546; ENSG00000149212	27244; 50484; 143686; 57103; 83667	9	9		2.29656
0.00507634	0.0446289	IL-6-type cytokine receptor ligand interactions	Reactome	R-HSA-6788467	ENSG00000145623; ENSG00000175505; ENSG00000134352; ENSG00000006016; ENSG00000105246; ENSG00000128342; ENSG00000150281; ENSG00000095752	3572; 10148; 3976; 9244; 3589; 1489; 9180; 23529	20	20		2.29445
0.00507634	0.0446289	Syndecan interactions	Reactome	R-HSA-3000170	ENSG00000164171; ENSG00000259207; ENSG00000147044; ENSG00000082781; ENSG00000150093; ENSG00000041982; ENSG00000124145; ENSG00000091409	6385; 3688; 3693; 3655; 3673; 3690; 3371; 8573	21	20		2.29445
0.00507634	0.0446289	Hypertrophy Model	Wikipathways	WP516	ENSG00000276023; ENSG00000115008; ENSG00000162772; ENSG00000112715; ENSG00000113070; ENSG00000150782; ENSG00000130522; ENSG00000148677	27063; 3552; 467; 1839; 11072; 7422; 3727; 3606	20	20		2.29445
0.00528987	0.0463617	GAB1 signalosome	Reactome	R-HSA-180292	ENSG00000146648; ENSG00000117461; ENSG00000186111; ENSG00000164327; ENSG00000113578; ENSG00000157168; ENSG00000102882; ENSG00000124882; ENSG00000177885; ENSG00000068971; ENSG00000138798; ENSG00000100354; ENSG00000019991; ENSG00000077782; ENSG00000155629; ENSG00000124762; ENSG00000135679; ENSG00000185950; ENSG00000137713; ENSG00000076641; ENSG00000105723; ENSG00000113070; ENSG00000089159; ENSG0000…	118788; 1956; 5519; 4193; 23112; 1839; 8870; 4233; 2260; 2931; 3082; 253260; 1950; 84335; 3084; 2885; 2252; 23396; 8503; 8660; 2246; 5170; 55824; 2932; 2069; 5595; 5829; 1026; 5526; 79837	128	128		2.27655
0.0053053	0.0463617	Ras signaling pathway - Homo sapiens (human)	KEGG	path:hsa04014	ENSG00000185634; ENSG00000117461; ENSG00000072062; ENSG00000123739; ENSG00000146648; ENSG00000160691; ENSG00000113319; ENSG00000113578; ENSG00000064300; ENSG00000109339; ENSG00000148680; ENSG00000102882; ENSG00000177885; ENSG00000138798; ENSG00000173039; ENSG00000097007; ENSG00000019991; ENSG00000077782; ENSG00000112715; ENSG00000169032; ENSG00000143322; ENSG00000006451; ENSG00000033327; ENSG0000…	81579; 3082; 25; 598; 6237; 5228; 53358; 9846; 6789; 4233; 23179; 25759; 27; 5321; 4804; 2246; 2252; 2260; 2782; 9462; 7422; 7423; 7424; 5898; 5900; 22800; 284; 5922; 3363; 5924; 5602; 9610; 6464; 2885; 8503; 399694; 5970; 2903; 2791; 5869; 8605; 1950; 1956; 1969; 5566; 5595; 3551; 5604	229	228		2.27529
0.00537724	0.0465707	Fibronectin matrix formation	Reactome	R-HSA-1566977	ENSG00000150093; ENSG00000115414; ENSG00000079385; ENSG00000161638	634; 3688; 3678; 2335	6	6		2.26944
0.00537724	0.0465707	platelet amyloid precursor protein pathway	BioCarta	plateletapppathway	ENSG00000106366; ENSG00000122861; ENSG00000142192; ENSG00000104368	5327; 5054; 5328; 351	6	6		2.26944
0.00537724	0.0465707	MET Receptor Activation	Reactome	R-HSA-6806942	ENSG00000166145; ENSG00000105976; ENSG00000167642; ENSG00000019991	6692; 3082; 10653; 4233	6	6		2.26944
0.00544647	0.0469271	ABC-family proteins mediated transport	Reactome	R-HSA-382556	ENSG00000135506; ENSG00000144452; ENSG00000170315; ENSG00000160179; ENSG00000068912; ENSG00000150991; ENSG00000141338; ENSG00000085563; ENSG00000154262; ENSG00000154258; ENSG00000064687; ENSG00000101986; ENSG00000124574; ENSG00000167972; ENSG00000198691; ENSG00000162735; ENSG00000107331	7316; 89845; 10347; 215; 21; 10351; 23460; 20; 10350; 5824; 27248; 5243; 24; 9619; 7314; 10956; 26154	62	61		2.26388
0.00545064	0.0469271	Signaling events mediated by Hepatocyte Growth Factor Receptor (c-Met)	PID	met_pathway	ENSG00000196396; ENSG00000133961; ENSG00000105976; ENSG00000204673; ENSG00000019991; ENSG00000140992; ENSG00000141084; ENSG00000160691; ENSG00000141564; ENSG00000120738; ENSG00000089159; ENSG00000147010; ENSG00000168918; ENSG00000033327; ENSG00000185359; ENSG00000102882; ENSG00000176945; ENSG00000177885; ENSG00000169032; ENSG00000067606; ENSG00000177606	30011; 3725; 5170; 8650; 84335; 3635; 5829; 57521; 5590; 6464; 2885; 200958; 57610; 9846; 3082; 1958; 5604; 9146; 5595; 5770; 4233	82	81		2.26355
0.0055121	0.0472355	Prolactin Signaling Pathway	Wikipathways	WP2037	ENSG00000185950; ENSG00000196396; ENSG00000115415; ENSG00000113494; ENSG00000117984; ENSG00000136997; ENSG00000125347; ENSG00000160691; ENSG00000082701; ENSG00000169032; ENSG00000164305; ENSG00000089159; ENSG00000173039; ENSG00000033327; ENSG00000150093; ENSG00000102882; ENSG00000177885; ENSG00000177606; ENSG00000168610; ENSG00000170027	5604; 8660; 836; 2885; 5829; 5770; 1509; 7532; 2932; 9846; 4609; 3725; 6774; 5618; 3688; 5595; 6464; 6772; 5970; 3659	76	76		2.25868
0.00551892	0.0472355	Signaling by PTK6	Reactome	R-HSA-8848021	ENSG00000196396; ENSG00000146648; ENSG00000170315; ENSG00000150991; ENSG00000188906; ENSG00000105173; ENSG00000188766; ENSG00000110092; ENSG00000113070; ENSG00000089159; ENSG00000075391; ENSG00000198369; ENSG00000155903; ENSG00000157168; ENSG00000141456; ENSG00000124882; ENSG00000168610; ENSG00000138798	1950; 3084; 5829; 898; 7316; 27043; 9462; 7314; 2069; 5770; 1956; 6774; 5922; 1839; 595; 200734; 399473; 120892	68	66		2.25815
0.00559515	0.0477475	Alpha4 beta1 integrin signaling events	PID	integrin_a4b1_pathway	ENSG00000115414; ENSG00000072062; ENSG00000042980; ENSG00000154721; ENSG00000132670; ENSG00000110651; ENSG00000162729; ENSG00000089159; ENSG00000150093; ENSG00000118785; ENSG00000108262	975; 5786; 10863; 28964; 5566; 5829; 6696; 93185; 58494; 2335; 3688	34	33		2.25219
0.00592395	0.0501125	Validated transcriptional targets of deltaNp63 isoforms	PID	deltanp63pathway	ENSG00000111424; ENSG00000100003; ENSG00000146674; ENSG00000115008; ENSG00000112378; ENSG00000166592; ENSG00000082701; ENSG00000005884; ENSG00000028277; ENSG00000168398; ENSG00000157168; ENSG00000130706; ENSG00000186847; ENSG00000135679	3486; 23541; 624; 6236; 7421; 2932; 3861; 3084; 3675; 4193; 11047; 3552; 5452; 64065	48	47		2.22739
0.00592395	0.0501125	agrin in postsynaptic differentiation	BioCarta	agrpathway	ENSG00000146648; ENSG00000112769; ENSG00000188157; ENSG00000173402; ENSG00000107404; ENSG00000058085; ENSG00000030304; ENSG00000089159; ENSG00000157168; ENSG00000150093; ENSG00000102882; ENSG00000053747; ENSG00000135862; ENSG00000177606	3910; 3725; 375790; 1855; 3918; 3084; 5595; 1956; 1605; 5829; 3909; 4593; 3915; 3688	51	47		2.22739
0.00592395	0.0501125	Thymic Stromal LymphoPoietin (TSLP) Signaling Pathway	Wikipathways	WP2203	ENSG00000115415; ENSG00000169429; ENSG00000104856; ENSG00000155252; ENSG00000117586; ENSG00000169032; ENSG00000136997; ENSG00000173039; ENSG00000033327; ENSG00000102882; ENSG00000136244; ENSG00000138378; ENSG00000168610; ENSG00000077150	5604; 55361; 7292; 9846; 4609; 4791; 3569; 5595; 6774; 6775; 6772; 3576; 5971; 5970	47	47		2.22739
0.00604932	0.0510247	Corticotropin-releasing hormone signaling pathway	Wikipathways	WP2355	ENSG00000163207; ENSG00000117298; ENSG00000164305; ENSG00000125740; ENSG00000102882; ENSG00000087460; ENSG00000153234; ENSG00000169429; ENSG00000078369; ENSG00000175592; ENSG00000169032; ENSG00000130522; ENSG00000173801; ENSG00000080824; ENSG00000171223; ENSG00000186847; ENSG00000163932; ENSG00000088256; ENSG00000178607; ENSG00000082701; ENSG00000173039; ENSG00000150782; ENSG00000128266	3713; 3320; 3727; 5580; 5595; 2778; 5604; 836; 2782; 3576; 2767; 2932; 5970; 3606; 8061; 3726; 2354; 3861; 4929; 1889; 2781; 2081; 3728	92	92		2.21829
0.006211	0.0519453	Attenuation phase	Reactome	R-HSA-3371568	ENSG00000185122; ENSG00000120694; ENSG00000170315; ENSG00000004478; ENSG00000146072; ENSG00000197565; ENSG00000080824; ENSG00000132002; ENSG00000106211; ENSG00000160570	7314; 1288; 162989; 3320; 3315; 27242; 3297; 10808; 2288; 3337	29	29		2.20684
0.006211	0.0519453	Transferrin endocytosis and recycling	Reactome	R-HSA-917977	ENSG00000159720; ENSG00000117410; ENSG00000114573; ENSG00000131100; ENSG00000071553; ENSG00000113732; ENSG00000090674; ENSG00000033627; ENSG00000105929; ENSG00000128524	9114; 529; 533; 8992; 537; 523; 50617; 535; 9296; 57192	30	29		2.20684
0.00621201	0.0519453	Mineral absorption - Homo sapiens (human)	KEGG	path:hsa04978	ENSG00000187193; ENSG00000129244; ENSG00000114859; ENSG00000071967; ENSG00000163399; ENSG00000164647; ENSG00000100292; ENSG00000167996; ENSG00000070961; ENSG00000125148; ENSG00000136868; ENSG00000177556; ENSG00000125144; ENSG00000069849; ENSG00000111424	490; 4502; 4501; 1181; 1317; 79901; 475; 2495; 4495; 3162; 476; 482; 483; 26872; 7421	52	52
0.00632257	0.0525677	signal transduction through il1r	BioCarta	il1rpathway	ENSG00000115008; ENSG00000136244; ENSG00000104365; ENSG00000092969; ENSG00000078902; ENSG00000173039; ENSG00000125538; ENSG00000089220; ENSG00000172936; ENSG00000177606; ENSG00000071054; ENSG00000134070	5037; 3725; 3656; 4615; 5970; 7042; 3551; 3553; 54472; 3552; 9448; 3569	39	38
0.00632257	0.0525677	Signaling events mediated by TCPTP	PID	tcptp_pathway	ENSG00000196396; ENSG00000115415; ENSG00000160691; ENSG00000105976; ENSG00000146648; ENSG00000112715; ENSG00000055332; ENSG00000150093; ENSG00000019991; ENSG00000177885; ENSG00000168610; ENSG00000138798	5770; 1950; 6772; 7422; 1956; 2885; 6464; 5610; 3082; 6774; 3688; 4233	38	38
0.00639948	0.0529048	mapkinase signaling pathway	BioCarta	mapkpathway	ENSG00000116604; ENSG00000115415; ENSG00000166484; ENSG00000104365; ENSG00000076984; ENSG00000185386; ENSG00000078061; ENSG00000169032; ENSG00000125952; ENSG00000136997; ENSG00000109339; ENSG00000156711; ENSG00000102882; ENSG00000198909; ENSG00000071054; ENSG00000177606	5603; 3725; 5602; 6772; 5595; 4215; 3551; 4149; 4209; 5598; 5609; 5600; 4609; 9448; 5604; 369	57	57
0.00639948	0.0529048	EGF-Ncore	Signalink	None	ENSG00000138834; ENSG00000138166; ENSG00000072062; ENSG00000162734; ENSG00000108861; ENSG00000121653; ENSG00000120129; ENSG00000082701; ENSG00000144749; ENSG00000221914; ENSG00000168918; ENSG00000089220; ENSG00000135679; ENSG00000170873; ENSG00000139318; ENSG00000120875	9479; 5520; 26018; 5037; 1843; 1845; 1846; 1847; 1848; 9788; 5566; 4193; 3635; 2932; 23162; 8682	57	57
0.00649527	0.0535446	HIF-1 signaling pathway - Homo sapiens (human)	KEGG	path:hsa04066	ENSG00000146648; ENSG00000117461; ENSG00000117394; ENSG00000102265; ENSG00000159399; ENSG00000027697; ENSG00000141959; ENSG00000102882; ENSG00000138798; ENSG00000058404; ENSG00000112715; ENSG00000169032; ENSG00000124762; ENSG00000154188; ENSG00000168610; ENSG00000106366; ENSG00000100292; ENSG00000111321; ENSG00000111674; ENSG00000078401; ENSG00000136244; ENSG00000134333; ENSG00000099875; ENSG0000…	1026; 3099; 3162; 5211; 6774; 226; 7422; 284; 816; 2872; 8503; 5970; 3939; 6513; 1906; 3459; 1950; 1956; 3569; 5054; 4055; 7076; 5595; 5604; 2026	103	103
0.00666616	0.0543376	Estrogen Receptor Pathway	Wikipathways	WP2881	ENSG00000138061; ENSG00000004799; ENSG00000140465; ENSG00000168610; ENSG00000161533; ENSG00000177606	1545; 1543; 5166; 6774; 51; 3725	13	13
0.00666616	0.0543376	p53 signaling pathway	BioCarta	p53pathway	ENSG00000105173; ENSG00000100234; ENSG00000116717; ENSG00000110092; ENSG00000124762; ENSG00000135679	1647; 4193; 7078; 595; 1026; 898	13	13
0.00666616	0.0543376	ERKs are inactivated	Reactome	R-HSA-202670	ENSG00000166484; ENSG00000137713; ENSG00000108861; ENSG00000102882; ENSG00000139318; ENSG00000120875	1845; 5519; 5595; 1848; 5598; 1846	13	13
0.00666616	0.0543376	DEx/H-box helicases activate type I IFN and inflammatory cytokines production	Reactome	R-HSA-3134963	ENSG00000185507; ENSG00000142192; ENSG00000173039; ENSG00000172936; ENSG00000173432; ENSG00000077150	4615; 5970; 6288; 351; 4791; 3665	13	13
0.00676702	0.0548524	VEGFR3 signaling in lymphatic endothelium	PID	lymphangiogenesis_pathway	ENSG00000115414; ENSG00000164171; ENSG00000185386; ENSG00000160691; ENSG00000161638; ENSG00000150093; ENSG00000102882; ENSG00000177885; ENSG00000150630	7424; 5595; 2885; 6464; 3678; 5600; 3673; 2335; 3688	25	25
0.00676702	0.0548524	ZBP1(DAI) mediated induction of type I IFNs	Reactome	R-HSA-1606322	ENSG00000129465; ENSG00000104365; ENSG00000164342; ENSG00000142192; ENSG00000127666; ENSG00000173039; ENSG00000172936; ENSG00000173432; ENSG00000077150	148022; 7098; 4615; 5970; 6288; 351; 3551; 11035; 4791	25	25
0.00716256	0.0572611	Regulation of Apoptosis by Parathyroid Hormone-related Protein	Wikipathways	WP3872	ENSG00000129473; ENSG00000105723; ENSG00000171552; ENSG00000082701; ENSG00000136997; ENSG00000099968; ENSG00000015475; ENSG00000091409	637; 599; 2932; 2931; 23786; 4609; 598; 3655	21	21
0.00716256	0.0572611	Regulation of Insulin-like Growth Factor (IGF) transport and uptake by Insulin-like Growth Factor Binding Proteins (IGFBPs)	Reactome	R-HSA-381426	ENSG00000167779; ENSG00000182752; ENSG00000146674; ENSG00000141753; ENSG00000196611; ENSG00000116183; ENSG00000115461; ENSG00000115457	3488; 3489; 5069; 4312; 60676; 3486; 3487; 3485	21	21
0.00716256	0.0572611	TSLP	NetPath	Pathway_TSLP	ENSG00000115415; ENSG00000104856; ENSG00000169032; ENSG00000173039; ENSG00000102882; ENSG00000168610; ENSG00000138378; ENSG00000077150	6772; 4791; 5970; 5604; 5971; 5595; 6774; 6775	21	21
0.00716256	0.0572611	NOTCH2 Activation and Transmission of Signal to the Nucleus	Reactome	R-HSA-2979096	ENSG00000107954; ENSG00000170315; ENSG00000197530; ENSG00000134250; ENSG00000150991; ENSG00000184916; ENSG00000018236; ENSG00000162736	7316; 4853; 1272; 7314; 23385; 9148; 3714; 142678	21	21
0.00716256	0.0572611	NGF	INOH	None	ENSG00000148082; ENSG00000163932; ENSG00000160691; ENSG00000078061; ENSG00000169032; ENSG00000129946; ENSG00000102882; ENSG00000177885	53358; 6464; 5580; 5595; 5604; 2885; 25759; 369	21	21
0.00725992	0.0578804	Nucleotide-binding domain, leucine rich repeat containing receptor (NLR) signaling pathways	Reactome	R-HSA-168643	ENSG00000023445; ENSG00000118503; ENSG00000110330; ENSG00000083799; ENSG00000104365; ENSG00000185386; ENSG00000171552; ENSG00000265972; ENSG00000196954; ENSG00000240849; ENSG00000157625; ENSG00000156711; ENSG00000134070; ENSG00000104312	5603; 257397; 330; 1540; 7128; 10628; 8767; 387521; 837; 3551; 598; 3656; 5600; 329	48	48
0.00748067	0.0594775	Adipogenesis	Wikipathways	WP236	ENSG00000116604; ENSG00000106546; ENSG00000113494; ENSG00000152377; ENSG00000003137; ENSG00000134324; ENSG00000106483; ENSG00000135744; ENSG00000124762; ENSG00000136244; ENSG00000172216; ENSG00000106366; ENSG00000185950; ENSG00000115415; ENSG00000174697; ENSG00000018408; ENSG00000111186; ENSG00000137309; ENSG00000026103; ENSG00000116717; ENSG00000134352; ENSG00000147872; ENSG00000122877; ENSG0000…	3572; 1959; 23175; 123; 6095; 5618; 3569; 4209; 81029; 10135; 3952; 3159; 6424; 1647; 6772; 183; 56603; 650; 196; 1026; 8660; 6774; 6695; 5054; 1051; 3976; 1855; 355; 9663; 25937	131	131
0.00751677	0.0596017	Apoptosis-related network due to altered Notch3 in ovarian cancer	Wikipathways	WP2864	ENSG00000097007; ENSG00000142192; ENSG00000130203; ENSG00000060138; ENSG00000161011; ENSG00000178607; ENSG00000146072; ENSG00000124762; ENSG00000001084; ENSG00000106211; ENSG00000157168; ENSG00000130522; ENSG00000137331; ENSG00000120889; ENSG00000104312	25; 27242; 3315; 3084; 348; 2729; 8531; 3727; 8795; 8870; 1026; 8878; 2081; 8767; 351	53	53
0.00770122	0.0608982	Regulation of Telomerase	PID	telomerasepathway	ENSG00000125347; ENSG00000097007; ENSG00000150459; ENSG00000132604; ENSG00000146648; ENSG00000124201; ENSG00000080824; ENSG00000110092; ENSG00000070366; ENSG00000166848; ENSG00000125952; ENSG00000136997; ENSG00000127511; ENSG00000102882; ENSG00000198952; ENSG00000059728; ENSG00000138798; ENSG00000177606	3725; 1950; 23293; 4084; 5595; 3320; 25; 595; 23309; 1956; 10284; 4149; 57169; 23381; 4609; 3659; 54386; 7014	69	68
0.00811618	0.0638326	nfkb activation by nontypeable hemophilus influenzae	BioCarta	nthipathway	ENSG00000185386; ENSG00000169429; ENSG00000104365; ENSG00000092969; ENSG00000120129; ENSG00000173039; ENSG00000125538; ENSG00000172936; ENSG00000071054; ENSG00000163513	3576; 7048; 4615; 5970; 3551; 7042; 3553; 5600; 1843; 9448	30	30
0.00811618	0.0638326	Downregulation of ERBB2 signaling	Reactome	R-HSA-8863795	ENSG00000146648; ENSG00000103266; ENSG00000170315; ENSG00000150991; ENSG00000080824; ENSG00000113070; ENSG00000105401; ENSG00000157168; ENSG00000124882; ENSG00000138798	10273; 11140; 1950; 2069; 3084; 3320; 1956; 7316; 1839; 7314	30	30
0.00822507	0.0645147	miRNA Regulation of DNA Damage Response	Wikipathways	WP1530	ENSG00000164305; ENSG00000177595; ENSG00000015475; ENSG00000141682; ENSG00000097007; ENSG00000134574; ENSG00000136997; ENSG00000124762; ENSG00000140464; ENSG00000117748; ENSG00000135679; ENSG00000112576; ENSG00000105173; ENSG00000026103; ENSG00000116717; ENSG00000175054; ENSG00000048392; ENSG00000118971; ENSG00000120889; ENSG00000110092; ENSG00000105810; ENSG00000080546	50484; 25; 5371; 545; 6118; 595; 836; 4193; 1647; 1643; 27244; 4609; 1026; 1021; 55367; 637; 894; 896; 898; 8795; 5366; 355	89	89
0.00835981	0.0653953	TGF-beta Signaling Pathway	Wikipathways	WP366	ENSG00000160691; ENSG00000125740; ENSG00000177885; ENSG00000069702; ENSG00000177606; ENSG00000049759; ENSG00000153071; ENSG00000115306; ENSG00000169032; ENSG00000124762; ENSG00000140464; ENSG00000198742; ENSG00000262406; ENSG00000130522; ENSG00000108854; ENSG00000163513; ENSG00000115414; ENSG00000142192; ENSG00000162772; ENSG00000196611; ENSG00000166167; ENSG00000185359; ENSG00000150093; ENSG0000…	7049; 5371; 4233; 7048; 6711; 595; 4321; 5604; 3673; 9146; 64750; 2885; 3690; 23327; 8945; 4609; 3725; 3726; 3727; 1026; 3371; 2354; 467; 4312; 3688; 2335; 1601; 6464; 351; 57154	132	132
0.00847155	0.0657392	TP53 Regulates Transcription of Cell Death Genes	Reactome	R-HSA-5633008	ENSG00000173535; ENSG00000146674; ENSG00000112378; ENSG00000026103; ENSG00000113916; ENSG00000164938; ENSG00000100949; ENSG00000104689; ENSG00000177595; ENSG00000141682; ENSG00000104419; ENSG00000015475; ENSG00000120889	355; 94241; 604; 637; 64065; 8795; 5875; 10397; 8794; 5366; 55367; 3486; 8797	44	44
0.00847155	0.0657392	Syndecan-1-mediated signaling events	PID	syndecan_1_pathway	ENSG00000188153; ENSG00000072062; ENSG00000105976; ENSG00000019991; ENSG00000077782; ENSG00000197565; ENSG00000113578; ENSG00000196611; ENSG00000172270; ENSG00000142156; ENSG00000147044; ENSG00000102882; ENSG00000271503	2260; 2246; 8573; 1288; 5595; 1287; 5566; 1291; 4312; 3082; 6352; 682; 4233	46	44
0.00847155	0.0657392	Vasopressin-regulated water reabsorption - Homo sapiens (human)	KEGG	path:hsa04962	ENSG00000107175; ENSG00000166847; ENSG00000072062; ENSG00000158560; ENSG00000174233; ENSG00000264364; ENSG00000220205; ENSG00000197102; ENSG00000135720; ENSG00000146592; ENSG00000204843; ENSG00000111540; ENSG00000087460	5869; 84516; 1778; 6844; 1639; 2778; 112; 9586; 1780; 5566; 1783; 10488; 140735	44	44
0.00879305	0.0680526	Calcium Regulation in the Cardiac Cell	Wikipathways	WP536	ENSG00000171132; ENSG00000158445; ENSG00000121743; ENSG00000088832; ENSG00000171033; ENSG00000087460; ENSG00000069849; ENSG00000027075; ENSG00000058404; ENSG00000141837; ENSG00000265107; ENSG00000072062; ENSG00000078369; ENSG00000143333; ENSG00000129244; ENSG00000169252; ENSG00000171873; ENSG00000138835; ENSG00000198838; ENSG00000174233; ENSG00000150995; ENSG00000128266; ENSG00000198873; ENSG0000…	490; 6004; 5583; 5581; 8490; 2702; 5999; 5998; 5590; 2791; 112; 5569; 5566; 196883; 7532; 2280; 3745; 2767; 146; 5580; 2778; 816; 154; 2869; 773; 2700; 3708; 2781; 483; 482; 6263; 6547; 2782	149	149
0.00889273	0.0680996	EGFR Transactivation by Gastrin	Reactome	R-HSA-2179392	ENSG00000113070; ENSG00000146648; ENSG00000177885; ENSG00000149968; ENSG00000196611	1839; 4314; 4312; 1956; 2885	10	10
0.00889273	0.0680996	IRE1alpha activates chaperones	Reactome	R-HSA-381070	ENSG00000065665; ENSG00000178607; ENSG00000058262; ENSG00000008952; ENSG00000025796	2081; 55176; 29927; 11231; 7095	10	10
0.00889273	0.0680996	Hyaluronan uptake and degradation	Reactome	R-HSA-2160916	ENSG00000049860; ENSG00000213614; ENSG00000026508; ENSG00000068001; ENSG00000090020	8692; 6548; 960; 3073; 3074	10	10
0.00889273	0.0680996	p75NTR recruits signalling complexes	Reactome	R-HSA-209543	ENSG00000104365; ENSG00000161011; ENSG00000064300; ENSG00000172936; ENSG00000104312	8878; 4615; 4804; 3551; 8767	10	10
0.00902852	0.0682415	IKK complex recruitment mediated by RIP1	Reactome	R-HSA-937041	ENSG00000023445; ENSG00000129465; ENSG00000110330; ENSG00000150991; ENSG00000104365; ENSG00000164342; ENSG00000127666; ENSG00000240849; ENSG00000170315	330; 148022; 7098; 387521; 3551; 329; 7316; 11035; 7314	26	26
0.00902852	0.0682415	Basigin interactions	Reactome	R-HSA-210991	ENSG00000155380; ENSG00000005884; ENSG00000129244; ENSG00000172270; ENSG00000198910; ENSG00000196611; ENSG00000150093; ENSG00000069849; ENSG00000091409	483; 4312; 482; 3675; 3897; 6566; 3655; 682; 3688	28	26
0.00902852	0.0682415	EPO Receptor Signaling	Wikipathways	WP581	ENSG00000185950; ENSG00000115415; ENSG00000160691; ENSG00000060656; ENSG00000169032; ENSG00000081237; ENSG00000102882; ENSG00000177885; ENSG00000168610	5604; 2885; 5788; 10076; 5595; 6774; 6464; 6772; 8660	26	26
0.00902852	0.0682415	Insulin receptor recycling	Reactome	R-HSA-77387	ENSG00000159720; ENSG00000117410; ENSG00000114573; ENSG00000131100; ENSG00000071553; ENSG00000113732; ENSG00000033627; ENSG00000105929; ENSG00000128524	9114; 529; 533; 8992; 537; 523; 50617; 535; 9296	27	26
0.00902852	0.0682415	Downregulation of TGF-beta receptor signaling	Reactome	R-HSA-2173788	ENSG00000103266; ENSG00000170315; ENSG00000049759; ENSG00000087074; ENSG00000150991; ENSG00000124225; ENSG00000198742; ENSG00000108854; ENSG00000163513	10273; 7048; 7316; 64750; 56937; 7314; 23327; 23645; 57154	27	26
0.00911871	0.0683351	SHP2 signaling	PID	shp2_pathway	ENSG00000146648; ENSG00000072062; ENSG00000076641; ENSG00000115415; ENSG00000136244; ENSG00000148053; ENSG00000112715; ENSG00000169032; ENSG00000134352; ENSG00000027697; ENSG00000154188; ENSG00000033327; ENSG00000176697; ENSG00000160691; ENSG00000177885; ENSG00000138798	1950; 5566; 3572; 7422; 1956; 627; 2885; 55824; 6772; 6464; 3459; 284; 9846; 5604; 4915; 3569	59	59
0.00913483	0.0683351	Arf6 signaling events	PID	arf6_pathway	ENSG00000142627; ENSG00000146648; ENSG00000105976; ENSG00000019991; ENSG00000088256; ENSG00000259207; ENSG00000089159; ENSG00000169252; ENSG00000144711; ENSG00000138798; ENSG00000108262	3082; 154; 1950; 2767; 28964; 1956; 5829; 3690; 1969; 9922; 4233	35	35
0.00913483	0.0683351	Prion diseases - Homo sapiens (human)	KEGG	path:hsa05020	ENSG00000112936; ENSG00000072062; ENSG00000136244; ENSG00000115008; ENSG00000120738; ENSG00000169032; ENSG00000171867; ENSG00000125538; ENSG00000102882; ENSG00000271503; ENSG00000135862	5595; 1958; 5566; 3915; 6352; 730; 3552; 3553; 5604; 3569; 5621	35	35
0.00913483	0.0683351	Class I PI3K signaling events mediated by Akt	PID	pi3kciaktpathway	ENSG00000072062; ENSG00000114030; ENSG00000136111; ENSG00000140992; ENSG00000080824; ENSG00000171552; ENSG00000082701; ENSG00000124762; ENSG00000105723; ENSG00000164327; ENSG00000170027	9882; 7532; 5170; 2932; 3320; 2931; 5566; 3836; 598; 1026; 253260	35	35
0.00983465	0.0730413	Signal transduction by L1	Reactome	R-HSA-445144	ENSG00000146648; ENSG00000077782; ENSG00000259207; ENSG00000198910; ENSG00000150093; ENSG00000102882; ENSG00000161638; ENSG00000169032	2260; 5595; 1956; 3690; 3897; 3678; 5604; 3688	22	22
0.00983465	0.0730413	Other types of O-glycan biosynthesis - Homo sapiens (human)	KEGG	path:hsa00514	ENSG00000009830; ENSG00000130714; ENSG00000086062; ENSG00000106397; ENSG00000101346; ENSG00000186866; ENSG00000163389; ENSG00000151233	29954; 56983; 8985; 283464; 23509; 10585; 23275; 2683	22	22
0.00986434	0.0730413	Negative regulation of MAPK pathway	Reactome	R-HSA-5675221	ENSG00000170315; ENSG00000137713; ENSG00000150991; ENSG00000120129; ENSG00000078061; ENSG00000169032; ENSG00000068971; ENSG00000138166; ENSG00000089220; ENSG00000102882; ENSG00000139318; ENSG00000120875	1846; 5519; 5595; 5037; 7316; 1848; 7314; 5604; 1843; 369; 5526; 1847	40	40
0.00986434	0.0730413	IL-5 Signaling Pathway	Wikipathways	WP127	ENSG00000100368; ENSG00000115415; ENSG00000160691; ENSG00000105723; ENSG00000082701; ENSG00000169032; ENSG00000136997; ENSG00000186868; ENSG00000102882; ENSG00000177885; ENSG00000168610; ENSG00000177606	5604; 2885; 1439; 2932; 2931; 3725; 5595; 6774; 6464; 6772; 4137; 4609	40	40

## Sheet: Doxorubicin DOWN
p-value	q-value	pathway	source	external_id	members_input_overlap	members_input_overlap_geneids	size	effective_size
2.58322e-43	5.20699e-40	Selenoamino acid metabolism	Reactome	R-HSA-2408522	ENSG00000197958; ENSG00000166986; ENSG00000182899; ENSG00000136942; ENSG00000108298; ENSG00000231500; ENSG00000142676; ENSG00000166441; ENSG00000114391; ENSG00000164022; ENSG00000188846; ENSG00000134419; ENSG00000147604; ENSG00000137154; ENSG00000065427; ENSG00000161970; ENSG00000145425; ENSG00000122406; ENSG00000083845; ENSG00000197756; ENSG00000129824; ENSG00000166741; ENSG00000177954; ENSG0000…	4736; 6124; 6203; 6137; 6227; 6161; 6176; 4141; 6206; 51121; 6155; 6230; 6301; 6164; 51520; 9255; 6192; 6134; 6205; 3735; 6229; 6210; 200916; 6133; 6144; 6157; 6232; 51065; 6233; 6202; 6136; 6160; 23521; 6188; 6130; 6201; 9061; 6143; 6154; 6167; 9349; 6129; 6228; 5859; 6189; 2058; 11224; 6181; 25873; 1615; 6132; 6147; 6222; 2197; 6156; 6235; 6169; 6208; 4837; 3376; 9045; 6191; 6125; 9060; 6224; 6…	132	123		-42.5878
3.77866e-43	5.20699e-40	Cytoplasmic Ribosomal Proteins	Wikipathways	WP477	ENSG00000148303; ENSG00000174444; ENSG00000197958; ENSG00000182899; ENSG00000083845; ENSG00000136942; ENSG00000138326; ENSG00000116251; ENSG00000197756; ENSG00000071082; ENSG00000129824; ENSG00000143947; ENSG00000162244; ENSG00000177600; ENSG00000188846; ENSG00000108298; ENSG00000231500; ENSG00000063177; ENSG00000140988; ENSG00000142534; ENSG00000161016; ENSG00000089009; ENSG00000071242; ENSG0000…	3921; 6125; 6124; 6122; 6129; 6128; 6222; 6224; 6152; 6154; 6155; 6156; 6157; 6159; 4736; 6143; 6141; 6147; 6146; 6144; 6217; 6193; 6176; 6175; 25873; 6169; 6168; 2197; 6161; 6160; 11224; 6165; 6164; 6167; 6205; 6206; 6207; 6201; 6202; 6203; 6208; 23521; 6194; 6196; 6197; 6191; 6192; 6210; 6218; 9349; 6187; 6227; 6181; 6228; 6229; 6189; 6188; 9045; 6138; 6132; 6133; 6130; 6136; 6137; 6134; 6135; …	88	88		-42.4227
6.14594e-43	5.64607e-40	Formation of a pool of free 40S subunits	Reactome	R-HSA-72689	ENSG00000148303; ENSG00000174444; ENSG00000197958; ENSG00000147677; ENSG00000008988; ENSG00000178982; ENSG00000084623; ENSG00000083845; ENSG00000110700; ENSG00000138326; ENSG00000116251; ENSG00000197756; ENSG00000071082; ENSG00000129824; ENSG00000143947; ENSG00000136942; ENSG00000177600; ENSG00000188846; ENSG00000108298; ENSG00000175390; ENSG00000144713; ENSG00000137154; ENSG00000140988; ENSG0000…	4736; 6124; 6203; 6137; 6227; 6161; 6176; 51386; 6189; 3646; 51121; 6155; 6230; 6164; 8664; 6192; 6134; 6205; 6229; 8665; 6210; 200916; 6133; 6144; 6157; 6232; 51065; 8668; 6202; 6136; 6160; 23521; 6188; 6130; 6201; 6143; 6154; 6167; 27335; 9349; 6129; 6228; 11224; 6181; 25873; 6132; 6147; 6222; 2197; 6156; 6235; 6206; 6169; 6208; 9045; 6191; 6125; 6224; 6166; 6194; 6128; 6207; 6218; 6141; 6152; …	117	109		-42.2114
2.3109e-42	1.59221e-39	Peptide chain elongation	Reactome	R-HSA-156902	ENSG00000148303; ENSG00000174444; ENSG00000197958; ENSG00000008988; ENSG00000182899; ENSG00000063177; ENSG00000110700; ENSG00000138326; ENSG00000116251; ENSG00000197756; ENSG00000071082; ENSG00000129824; ENSG00000136942; ENSG00000177600; ENSG00000188846; ENSG00000108298; ENSG00000231500; ENSG00000144713; ENSG00000137154; ENSG00000140988; ENSG00000165502; ENSG00000089009; ENSG00000171858; ENSG0000…	4736; 6124; 6203; 6137; 6227; 6161; 6176; 6189; 6206; 51121; 6155; 6230; 6164; 6192; 6134; 6205; 6229; 6210; 200916; 6133; 6144; 6157; 6232; 51065; 6233; 6202; 6136; 6160; 23521; 6188; 6130; 6201; 6143; 6154; 6167; 9349; 6129; 6228; 11224; 6181; 25873; 6132; 6147; 6222; 2197; 6156; 6235; 6169; 6208; 9045; 6191; 6125; 6224; 6166; 6194; 6128; 6207; 6218; 6141; 6152; 6231; 6165; 6122; 6193; 6135; 61…	103	96		-41.6362
3.68308e-42	2.03011e-39	Eukaryotic Translation Elongation	Reactome	R-HSA-156842	ENSG00000148303; ENSG00000174444; ENSG00000197958; ENSG00000008988; ENSG00000182899; ENSG00000063177; ENSG00000110700; ENSG00000138326; ENSG00000116251; ENSG00000197756; ENSG00000071082; ENSG00000129824; ENSG00000136942; ENSG00000177600; ENSG00000188846; ENSG00000108298; ENSG00000231500; ENSG00000144713; ENSG00000137154; ENSG00000140988; ENSG00000165502; ENSG00000089009; ENSG00000171858; ENSG0000…	4736; 6124; 6203; 6137; 6227; 6161; 6176; 6189; 6206; 51121; 6155; 6230; 6164; 6192; 6134; 6205; 6229; 6210; 200916; 6133; 6144; 6157; 6232; 51065; 6233; 6202; 6136; 6160; 23521; 6188; 6130; 6201; 6143; 6154; 6167; 9349; 6129; 6228; 1933; 11224; 6181; 25873; 6132; 6147; 6222; 2197; 6156; 6235; 6169; 1936; 6208; 9045; 6191; 6125; 6224; 6166; 6194; 6128; 6207; 6218; 6141; 6152; 6231; 6165; 6122; 61…	108	101		-41.4338
1.04827e-41	4.12719e-39	L13a-mediated translational silencing of Ceruloplasmin expression	Reactome	R-HSA-156827	ENSG00000148303; ENSG00000174444; ENSG00000197958; ENSG00000147677; ENSG00000008988; ENSG00000178982; ENSG00000084623; ENSG00000063177; ENSG00000110700; ENSG00000138326; ENSG00000116251; ENSG00000197756; ENSG00000071082; ENSG00000129824; ENSG00000136942; ENSG00000177600; ENSG00000188846; ENSG00000108298; ENSG00000175390; ENSG00000144713; ENSG00000137154; ENSG00000140988; ENSG00000112306; ENSG0000…	4736; 6124; 6203; 6137; 6227; 6161; 6176; 51386; 6189; 3646; 51121; 6155; 6230; 6164; 8664; 6192; 6134; 6205; 7458; 6229; 8665; 6210; 200916; 6133; 6144; 6157; 6232; 51065; 8668; 6233; 6202; 6136; 6160; 23521; 6188; 6130; 6201; 1968; 6143; 6154; 6167; 27335; 9349; 6129; 1975; 6228; 11224; 6181; 25873; 6132; 6147; 6222; 2197; 6156; 6235; 6206; 6169; 6208; 9045; 6191; 6125; 6224; 6166; 6194; 6128; …	129	119		-40.9795
1.04827e-41	4.12719e-39	3, -UTR-mediated translational regulation	Reactome	R-HSA-157279	ENSG00000148303; ENSG00000174444; ENSG00000197958; ENSG00000147677; ENSG00000008988; ENSG00000178982; ENSG00000084623; ENSG00000063177; ENSG00000110700; ENSG00000138326; ENSG00000116251; ENSG00000197756; ENSG00000071082; ENSG00000129824; ENSG00000136942; ENSG00000177600; ENSG00000188846; ENSG00000108298; ENSG00000175390; ENSG00000144713; ENSG00000137154; ENSG00000140988; ENSG00000112306; ENSG0000…	4736; 6124; 6203; 6137; 6227; 6161; 6176; 51386; 6189; 3646; 51121; 6155; 6230; 6164; 8664; 6192; 6134; 6205; 7458; 6229; 8665; 6210; 200916; 6133; 6144; 6157; 6232; 51065; 8668; 6233; 6202; 6136; 6160; 23521; 6188; 6130; 6201; 1968; 6143; 6154; 6167; 27335; 9349; 6129; 1975; 6228; 11224; 6181; 25873; 6132; 6147; 6222; 2197; 6156; 6235; 6206; 6169; 6208; 9045; 6191; 6125; 6224; 6166; 6194; 6128; …	129	119		-40.9795
2.91529e-41	8.95463e-39	GTP hydrolysis and joining of the 60S ribosomal subunit	Reactome	R-HSA-72706	ENSG00000148303; ENSG00000174444; ENSG00000197958; ENSG00000147677; ENSG00000008988; ENSG00000178982; ENSG00000084623; ENSG00000063177; ENSG00000110700; ENSG00000138326; ENSG00000116251; ENSG00000197756; ENSG00000071082; ENSG00000129824; ENSG00000136942; ENSG00000177600; ENSG00000188846; ENSG00000108298; ENSG00000175390; ENSG00000144713; ENSG00000137154; ENSG00000140988; ENSG00000112306; ENSG0000…	4736; 6124; 6203; 6137; 6227; 6161; 6176; 51386; 6189; 3646; 51121; 6155; 6230; 6164; 8664; 6192; 6134; 6205; 7458; 6229; 8665; 6210; 200916; 6133; 6144; 6157; 6232; 51065; 8668; 6233; 6202; 6136; 6160; 23521; 6188; 6130; 6201; 1968; 6143; 6154; 6167; 27335; 9349; 6129; 1975; 6228; 11224; 6181; 25873; 6132; 6147; 6222; 2197; 6156; 6235; 6206; 6169; 6208; 9045; 6191; 6125; 6224; 6166; 6194; 6128; …	129	120		-40.5353
2.92422e-41	8.95463e-39	Selenocysteine synthesis	Reactome	R-HSA-2408557	ENSG00000148303; ENSG00000174444; ENSG00000197958; ENSG00000008988; ENSG00000182899; ENSG00000063177; ENSG00000110700; ENSG00000138326; ENSG00000116251; ENSG00000197756; ENSG00000071082; ENSG00000129824; ENSG00000136942; ENSG00000177600; ENSG00000188846; ENSG00000108298; ENSG00000231500; ENSG00000144713; ENSG00000137154; ENSG00000140988; ENSG00000165502; ENSG00000089009; ENSG00000171858; ENSG0000…	4736; 6124; 6203; 6137; 6227; 6161; 6176; 6189; 6206; 51121; 6155; 6230; 6301; 6164; 6192; 6134; 6205; 6229; 6210; 200916; 6133; 6144; 6157; 6232; 51065; 6233; 6202; 6136; 6160; 23521; 6188; 6130; 6201; 6143; 6154; 6167; 9349; 6129; 6228; 11224; 6181; 25873; 6132; 6147; 6222; 2197; 6156; 6235; 6169; 6208; 9045; 6191; 6125; 6224; 6166; 6194; 6128; 6207; 6218; 6141; 6152; 6231; 6165; 6122; 6193; 61…	105	98		-40.534
9.92628e-41	2.73568e-38	Eukaryotic Translation Termination	Reactome	R-HSA-72764	ENSG00000148303; ENSG00000174444; ENSG00000197958; ENSG00000008988; ENSG00000182899; ENSG00000063177; ENSG00000110700; ENSG00000138326; ENSG00000116251; ENSG00000197756; ENSG00000071082; ENSG00000129824; ENSG00000136942; ENSG00000177600; ENSG00000188846; ENSG00000108298; ENSG00000231500; ENSG00000144713; ENSG00000137154; ENSG00000140988; ENSG00000165502; ENSG00000089009; ENSG00000171858; ENSG0000…	4736; 6124; 6203; 6137; 6227; 6161; 6176; 6189; 6206; 51121; 6155; 6230; 6164; 6192; 6134; 6205; 6229; 6210; 200916; 6133; 6144; 6157; 6232; 51065; 6233; 6202; 6136; 6160; 23521; 6188; 6130; 6201; 6143; 6154; 6167; 9349; 6129; 6228; 11224; 6181; 25873; 6132; 6147; 6222; 2197; 6156; 6235; 6169; 6208; 51504; 9045; 6191; 6125; 6224; 6166; 6194; 6128; 6207; 6218; 6141; 6152; 6231; 6165; 6122; 6193; 6…	106	99		-40.0032
1.73723e-40	3.98985e-38	Cap-dependent Translation Initiation	Reactome	R-HSA-72737	ENSG00000148303; ENSG00000174444; ENSG00000197958; ENSG00000147677; ENSG00000008988; ENSG00000178982; ENSG00000084623; ENSG00000063177; ENSG00000110700; ENSG00000138326; ENSG00000116251; ENSG00000197756; ENSG00000071082; ENSG00000129824; ENSG00000136942; ENSG00000177600; ENSG00000145191; ENSG00000188846; ENSG00000108298; ENSG00000175390; ENSG00000144713; ENSG00000137154; ENSG00000140988; ENSG0000…	4736; 6124; 6203; 6137; 6227; 6161; 6176; 51386; 6189; 3646; 51121; 6155; 6230; 6164; 8664; 6192; 6134; 6205; 7458; 6229; 8665; 6210; 200916; 6133; 6144; 6157; 6232; 51065; 8668; 6233; 6202; 6136; 6160; 23521; 6188; 6130; 6201; 1968; 6143; 6154; 6167; 1978; 27335; 9349; 6129; 1975; 6228; 11224; 6181; 25873; 6132; 6147; 6222; 2197; 6156; 6235; 6206; 6169; 6208; 9045; 6191; 6125; 6224; 6166; 6194; …	137	127		-39.7601
1.73723e-40	3.98985e-38	Eukaryotic Translation Initiation	Reactome	R-HSA-72613	ENSG00000148303; ENSG00000174444; ENSG00000197958; ENSG00000147677; ENSG00000008988; ENSG00000178982; ENSG00000084623; ENSG00000063177; ENSG00000110700; ENSG00000138326; ENSG00000116251; ENSG00000197756; ENSG00000071082; ENSG00000129824; ENSG00000136942; ENSG00000177600; ENSG00000145191; ENSG00000188846; ENSG00000108298; ENSG00000175390; ENSG00000144713; ENSG00000137154; ENSG00000140988; ENSG0000…	4736; 6124; 6203; 6137; 6227; 6161; 6176; 51386; 6189; 3646; 51121; 6155; 6230; 6164; 8664; 6192; 6134; 6205; 7458; 6229; 8665; 6210; 200916; 6133; 6144; 6157; 6232; 51065; 8668; 6233; 6202; 6136; 6160; 23521; 6188; 6130; 6201; 1968; 6143; 6154; 6167; 1978; 27335; 9349; 6129; 1975; 6228; 11224; 6181; 25873; 6132; 6147; 6222; 2197; 6156; 6235; 6206; 6169; 6208; 9045; 6191; 6125; 6224; 6166; 6194; …	137	127		-39.7601
1.64143e-38	3.47984e-36	Nonsense Mediated Decay (NMD) independent of the Exon Junction Complex (EJC)	Reactome	R-HSA-975956	ENSG00000148303; ENSG00000174444; ENSG00000197958; ENSG00000008988; ENSG00000182899; ENSG00000063177; ENSG00000110700; ENSG00000138326; ENSG00000116251; ENSG00000197756; ENSG00000071082; ENSG00000129824; ENSG00000136942; ENSG00000177600; ENSG00000188846; ENSG00000108298; ENSG00000231500; ENSG00000144713; ENSG00000137154; ENSG00000140988; ENSG00000165502; ENSG00000089009; ENSG00000171858; ENSG0000…	4736; 6124; 6203; 6137; 6227; 6161; 6176; 6189; 6206; 51121; 6155; 6230; 6164; 6192; 6134; 6205; 6229; 6210; 200916; 6133; 6144; 6157; 6232; 51065; 6233; 6202; 6136; 6160; 23521; 6188; 6130; 6201; 6143; 6154; 6167; 9349; 6129; 6228; 11224; 6181; 25873; 6132; 6147; 6222; 2197; 6156; 6235; 6169; 6208; 9045; 6191; 6125; 6224; 6166; 6194; 6128; 6207; 6218; 6141; 6152; 6231; 6165; 6122; 6193; 6135; 61…	109	101		-37.7848
5.03687e-38	9.91543e-36	Ribosome - Homo sapiens (human)	KEGG	path:hsa03010	ENSG00000197958; ENSG00000182899; ENSG00000136942; ENSG00000108298; ENSG00000231500; ENSG00000142676; ENSG00000166441; ENSG00000114391; ENSG00000188846; ENSG00000134419; ENSG00000147604; ENSG00000137154; ENSG00000100316; ENSG00000161970; ENSG00000145425; ENSG00000166902; ENSG00000122406; ENSG00000182180; ENSG00000083845; ENSG00000137547; ENSG00000197756; ENSG00000211459; ENSG00000129824; ENSG0000…	6144; 6146; 6147; 6152; 6154; 6156; 6157; 6159; 6155; 6161; 6164; 6165; 6166; 6167; 6168; 6169; 6175; 6176; 6181; 6187; 6188; 6189; 6191; 6192; 6193; 6194; 6201; 6202; 6203; 6205; 6206; 6207; 6210; 6208; 6217; 6218; 6222; 6224; 6227; 6228; 6229; 6230; 6231; 6232; 6233; 6235; 6160; 4736; 9349; 2197; 4549; 54948; 200916; 79590; 25873; 28998; 10573; 3921; 9045; 51065; 65003; 51081; 65005; 29074; 650…	154	153		-37.2978
1.25477e-37	2.16135e-35	Nonsense Mediated Decay (NMD) enhanced by the Exon Junction Complex (EJC)	Reactome	R-HSA-975957	ENSG00000148303; ENSG00000174444; ENSG00000197958; ENSG00000008988; ENSG00000182899; ENSG00000063177; ENSG00000136942; ENSG00000138326; ENSG00000116251; ENSG00000197756; ENSG00000071082; ENSG00000129824; ENSG00000111196; ENSG00000177600; ENSG00000188846; ENSG00000108298; ENSG00000231500; ENSG00000144713; ENSG00000137154; ENSG00000140988; ENSG00000165502; ENSG00000089009; ENSG00000171858; ENSG0000…	4736; 6124; 6137; 6227; 6161; 6176; 6189; 6206; 51121; 6155; 6230; 4116; 6229; 6192; 6134; 6205; 6210; 200916; 6133; 6144; 6157; 6232; 51065; 6233; 6202; 6136; 6160; 23521; 6188; 6130; 6201; 6143; 6154; 6167; 9349; 6129; 6228; 55110; 11224; 6181; 25873; 6132; 6147; 6222; 2197; 6156; 6235; 6169; 6208; 9045; 6203; 9775; 6125; 6224; 6166; 6164; 6194; 6128; 6207; 6218; 6141; 6152; 6231; 6165; 6122; 6…	122	113		-36.9014
1.25477e-37	2.16135e-35	Nonsense-Mediated Decay (NMD)	Reactome	R-HSA-927802	ENSG00000148303; ENSG00000174444; ENSG00000197958; ENSG00000008988; ENSG00000182899; ENSG00000063177; ENSG00000136942; ENSG00000138326; ENSG00000116251; ENSG00000197756; ENSG00000071082; ENSG00000129824; ENSG00000111196; ENSG00000177600; ENSG00000188846; ENSG00000108298; ENSG00000231500; ENSG00000144713; ENSG00000137154; ENSG00000140988; ENSG00000165502; ENSG00000089009; ENSG00000171858; ENSG0000…	4736; 6124; 6137; 6227; 6161; 6176; 6189; 6206; 51121; 6155; 6230; 4116; 6229; 6192; 6134; 6205; 6210; 200916; 6133; 6144; 6157; 6232; 51065; 6233; 6202; 6136; 6160; 23521; 6188; 6130; 6201; 6143; 6154; 6167; 9349; 6129; 6228; 55110; 11224; 6181; 25873; 6132; 6147; 6222; 2197; 6156; 6235; 6169; 6208; 9045; 6203; 9775; 6125; 6224; 6166; 6164; 6194; 6128; 6207; 6218; 6141; 6152; 6231; 6165; 6122; 6…	122	113		-36.9014
3.29342e-35	5.33922e-33	SRP-dependent cotranslational protein targeting to membrane	Reactome	R-HSA-1799339	ENSG00000148303; ENSG00000174444; ENSG00000197958; ENSG00000008988; ENSG00000182899; ENSG00000063177; ENSG00000110700; ENSG00000138326; ENSG00000116251; ENSG00000197756; ENSG00000071082; ENSG00000129824; ENSG00000136942; ENSG00000177600; ENSG00000163479; ENSG00000188846; ENSG00000108298; ENSG00000231500; ENSG00000144713; ENSG00000137154; ENSG00000140988; ENSG00000165502; ENSG00000089009; ENSG0000…	4736; 6124; 6203; 6137; 6227; 6161; 6176; 6189; 6206; 51121; 6155; 6230; 6726; 6164; 6192; 6134; 6205; 6229; 6210; 200916; 6133; 6144; 6157; 6232; 51065; 6233; 6746; 6202; 6136; 6160; 23521; 6188; 6222; 6130; 6201; 6143; 6154; 6167; 9349; 6235; 6228; 11224; 6181; 25873; 6132; 6147; 2197; 6156; 6169; 6208; 9045; 6191; 6125; 6224; 6166; 6194; 6128; 6207; 6218; 6141; 6152; 6231; 6165; 6122; 6193; 61…	126	119		-34.4824
1.21803e-34	1.86494e-32	Translation	Reactome	R-HSA-72766	ENSG00000197958; ENSG00000182899; ENSG00000136942; ENSG00000108298; ENSG00000175390; ENSG00000142676; ENSG00000166441; ENSG00000114391; ENSG00000188846; ENSG00000134419; ENSG00000100129; ENSG00000147604; ENSG00000137154; ENSG00000161970; ENSG00000145425; ENSG00000106803; ENSG00000122406; ENSG00000067167; ENSG00000173113; ENSG00000178982; ENSG00000147677; ENSG00000084623; ENSG00000083845; ENSG0000…	4736; 6124; 6203; 6137; 6227; 6161; 6176; 6189; 6206; 51121; 6155; 6230; 6726; 6164; 8664; 6192; 6134; 6205; 7458; 6229; 8665; 6210; 200916; 6133; 6144; 6157; 6232; 51065; 8668; 6233; 1968; 6746; 6202; 6136; 6160; 23521; 6188; 6130; 6201; 6143; 6154; 6167; 1978; 27335; 9349; 6129; 51386; 1975; 6228; 1933; 11224; 6181; 25873; 6132; 6147; 6222; 2197; 6156; 6235; 3646; 6169; 1936; 6208; 51504; 9045;…	177	167		-33.9143
8.26386e-34	1.19869e-31	Cell Cycle	Reactome	R-HSA-1640170	ENSG00000102054; ENSG00000082898; ENSG00000105486; ENSG00000129474; ENSG00000175063; ENSG00000175792; ENSG00000117697; ENSG00000145386; ENSG00000005249; ENSG00000108055; ENSG00000157020; ENSG00000157456; ENSG00000104388; ENSG00000105968; ENSG00000040275; ENSG00000137812; ENSG00000104147; ENSG00000163781; ENSG00000089685; ENSG00000164924; ENSG00000104738; ENSG00000137497; ENSG00000175334; ENSG0000…	8697; 5925; 5578; 9972; 10426; 9662; 2010; 55869; 57122; 4869; 25936; 4085; 2491; 3014; 79902; 9493; 4000; 10735; 6502; 9133; 9735; 580; 1859; 2305; 4659; 4171; 55746; 5934; 25906; 1027; 4751; 9212; 3978; 79019; 1058; 57082; 84142; 10926; 55706; 10000; 54908; 10540; 891; 55320; 5501; 25913; 701; 4660; 10592; 4172; 7533; 3161; 10856; 995; 55355; 55143; 5525; 5928; 5577; 121441; 1063; 147841; 7846;…	551	542		-33.0828
9.12762e-29	1.25779e-26	Gene Expression	Reactome	R-HSA-74160	ENSG00000102054; ENSG00000111358; ENSG00000064703; ENSG00000125835; ENSG00000138794; ENSG00000064313; ENSG00000110107; ENSG00000111596; ENSG00000108298; ENSG00000231500; ENSG00000142676; ENSG00000126351; ENSG00000166441; ENSG00000102900; ENSG00000025434; ENSG00000188846; ENSG00000119403; ENSG00000180228; ENSG00000134419; ENSG00000137955; ENSG00000122435; ENSG00000011376; ENSG00000076242; ENSG0000…	9014; 6155; 9891; 8467; 6133; 6144; 8445; 6130; 6201; 2744; 6431; 1975; 8664; 1027; 2197; 255967; 7551; 8732; 2967; 6191; 4641; 6231; 81605; 1660; 891; 10189; 22794; 8893; 23279; 7533; 85456; 80349; 995; 1653; 3192; 9255; 5916; 9652; 9477; 118460; 5608; 6210; 9295; 10644; 7552; 7913; 11224; 6256; 10594; 1936; 5527; 1665; 23450; 81556; 2091; 3015; 6175; 4736; 5094; 581; 11260; 192669; 6164; 6629; …	1755	1710		-28.0396
1.26948e-28	1.66604e-26	Cell Cycle, Mitotic	Reactome	R-HSA-69278	ENSG00000082898; ENSG00000105486; ENSG00000175063; ENSG00000117697; ENSG00000005249; ENSG00000108055; ENSG00000157020; ENSG00000157456; ENSG00000104388; ENSG00000105968; ENSG00000040275; ENSG00000137812; ENSG00000089685; ENSG00000104738; ENSG00000137497; ENSG00000076003; ENSG00000073111; ENSG00000154839; ENSG00000115942; ENSG00000112029; ENSG00000135446; ENSG00000167552; ENSG00000101224; ENSG0000…	8697; 5925; 5578; 5501; 9972; 10426; 9662; 2010; 55869; 57122; 25936; 4085; 2491; 3014; 79902; 9493; 4000; 10735; 6502; 9133; 9735; 10051; 2305; 4659; 4171; 55746; 5934; 1027; 4751; 3978; 79019; 1058; 57082; 10926; 55706; 10000; 54908; 10540; 891; 701; 4660; 10592; 4172; 3161; 995; 55143; 5525; 5928; 5577; 121441; 1063; 147841; 7846; 51512; 3326; 8556; 6232; 151246; 22974; 9232; 53371; 23063; 835…	468	461		-27.8964
2.19526e-24	2.75006e-22	Mitotic Metaphase and Anaphase	Reactome	R-HSA-2555396	ENSG00000121621; ENSG00000170142; ENSG00000117724; ENSG00000085415; ENSG00000117399; ENSG00000169679; ENSG00000164611; ENSG00000175334; ENSG00000175063; ENSG00000147099; ENSG00000163535; ENSG00000152253; ENSG00000117697; ENSG00000164754; ENSG00000030066; ENSG00000135476; ENSG00000160783; ENSG00000138778; ENSG00000078304; ENSG00000166851; ENSG00000110200; ENSG00000157020; ENSG00000100162; ENSG0000…	4001; 55143; 8697; 23421; 54820; 5525; 8815; 1058; 9212; 10403; 2010; 7443; 64946; 57405; 57122; 11130; 147841; 25936; 4085; 2491; 6232; 25906; 79902; 5885; 151246; 5501; 4000; 10735; 9735; 9232; 51529; 3619; 7514; 81930; 7324; 7112; 23063; 151648; 79023; 57082; 332; 1062; 8243; 348235; 220134; 55746; 81929; 83540; 5347; 29945; 54821; 11243; 1063; 991; 11004; 6396; 79019; 5527; 10274; 9126; 26271…	136	133		-23.6585
7.9536e-24	9.53048e-22	Mitotic Anaphase	Reactome	R-HSA-68882	ENSG00000121621; ENSG00000170142; ENSG00000117724; ENSG00000085415; ENSG00000117399; ENSG00000169679; ENSG00000164611; ENSG00000175334; ENSG00000175063; ENSG00000147099; ENSG00000163535; ENSG00000152253; ENSG00000117697; ENSG00000164754; ENSG00000030066; ENSG00000135476; ENSG00000160783; ENSG00000138778; ENSG00000078304; ENSG00000166851; ENSG00000110200; ENSG00000157020; ENSG00000100162; ENSG0000…	4001; 55143; 8697; 23421; 54820; 5525; 8815; 1058; 9212; 10403; 2010; 7443; 64946; 57405; 57122; 11130; 147841; 25936; 4085; 2491; 6232; 25906; 79902; 5885; 151246; 5501; 4000; 10735; 9735; 9232; 51529; 3619; 7514; 81930; 7324; 7112; 23063; 151648; 79023; 57082; 332; 1062; 8243; 348235; 220134; 55746; 81929; 83540; 5347; 29945; 54821; 11243; 1063; 991; 11004; 6396; 79019; 5527; 10274; 9126; 699; …	135	132		-23.0994
1.40446e-23	1.61278e-21	Mitotic Prometaphase	Reactome	R-HSA-68877	ENSG00000121621; ENSG00000170312; ENSG00000117724; ENSG00000085415; ENSG00000117399; ENSG00000169679; ENSG00000082898; ENSG00000142945; ENSG00000147099; ENSG00000163535; ENSG00000152253; ENSG00000136824; ENSG00000117697; ENSG00000075188; ENSG00000010292; ENSG00000164754; ENSG00000030066; ENSG00000138778; ENSG00000078304; ENSG00000166851; ENSG00000157020; ENSG00000157456; ENSG00000164109; ENSG0000…	55143; 23421; 983; 54820; 5525; 1058; 9212; 64946; 57405; 64151; 57122; 11130; 147841; 25936; 4085; 2491; 6232; 79902; 5885; 151246; 5501; 10735; 9133; 9735; 3619; 7514; 23397; 81930; 23063; 10051; 151648; 79023; 57082; 332; 1062; 8243; 348235; 220134; 55746; 81929; 83540; 5347; 54821; 11243; 991; 11004; 6396; 79019; 5527; 10274; 9126; 10403; 699; 55869; 23279; 9918; 113130; 54908; 891; 1063; 701…	113	111		-22.8525
1.80287e-23	1.98749e-21	mRNA Processing	Wikipathways	WP411	ENSG00000115524; ENSG00000061936; ENSG00000188529; ENSG00000064703; ENSG00000161547; ENSG00000011304; ENSG00000115875; ENSG00000116560; ENSG00000197111; ENSG00000147140; ENSG00000125835; ENSG00000109606; ENSG00000153187; ENSG00000100836; ENSG00000072501; ENSG00000135829; ENSG00000143977; ENSG00000167088; ENSG00000111880; ENSG00000125870; ENSG00000131051; ENSG00000134453; ENSG00000089280; ENSG0000…	84991; 11051; 53981; 1196; 2521; 4670; 23450; 10594; 1665; 23283; 1660; 51692; 3275; 10236; 140890; 5094; 1659; 1653; 8732; 10181; 11218; 6426; 6427; 6421; 8899; 6428; 6429; 9410; 3192; 23405; 6434; 6433; 6432; 6431; 8106; 3178; 9584; 3276; 9343; 27316; 6628; 6629; 6626; 8405; 5725; 3184; 22826; 3187; 3181; 3182; 3183; 3188; 4841; 6733; 23451; 8243; 6633; 6632; 6635; 6634; 6637; 84844; 57819; 107…	127	127		-22.744
8.53177e-22	9.04367e-20	Resolution of Sister Chromatid Cohesion	Reactome	R-HSA-2500257	ENSG00000121621; ENSG00000170312; ENSG00000085415; ENSG00000117399; ENSG00000169679; ENSG00000082898; ENSG00000142945; ENSG00000147099; ENSG00000163535; ENSG00000152253; ENSG00000117697; ENSG00000164754; ENSG00000030066; ENSG00000138778; ENSG00000078304; ENSG00000166851; ENSG00000157020; ENSG00000157456; ENSG00000164109; ENSG00000040275; ENSG00000177954; ENSG00000137812; ENSG00000080986; ENSG0000…	55143; 23421; 983; 54820; 5525; 1058; 9212; 64946; 57405; 57122; 11130; 147841; 25936; 4085; 2491; 6232; 79902; 5885; 151246; 5501; 10735; 9133; 9735; 3619; 7514; 81930; 23063; 151648; 79023; 57082; 332; 1062; 8243; 348235; 220134; 55746; 81929; 83540; 5347; 54821; 11243; 991; 6396; 11004; 79019; 5527; 10274; 9126; 10403; 699; 55869; 23279; 113130; 54908; 891; 1063; 701	104	102		-21.069
9.58793e-22	9.78679e-20	Separation of Sister Chromatids	Reactome	R-HSA-2467813	ENSG00000121621; ENSG00000170142; ENSG00000085415; ENSG00000117399; ENSG00000169679; ENSG00000164611; ENSG00000142945; ENSG00000175063; ENSG00000147099; ENSG00000163535; ENSG00000152253; ENSG00000117697; ENSG00000164754; ENSG00000030066; ENSG00000135476; ENSG00000160783; ENSG00000138778; ENSG00000078304; ENSG00000166851; ENSG00000110200; ENSG00000157020; ENSG00000100162; ENSG00000164109; ENSG0000…	55143; 8697; 23421; 54820; 5525; 1058; 9212; 10403; 64946; 57405; 57122; 11130; 147841; 25936; 4085; 2491; 6232; 25906; 79902; 5885; 151246; 5501; 10735; 9735; 9232; 51529; 3619; 7514; 81930; 7324; 23063; 151648; 79023; 57082; 332; 1062; 8243; 348235; 220134; 55746; 81929; 83540; 5347; 29945; 54821; 11243; 1063; 991; 6396; 11004; 79019; 5527; 10274; 9126; 699; 9700; 23279; 113130; 54908; 11065; 7…	124	121		-21.0183
4.25357e-19	4.08496e-17	Formation of the ternary complex, and subsequently, the 43S complex	Reactome	R-HSA-72695	ENSG00000178982; ENSG00000147677; ENSG00000084623; ENSG00000083845; ENSG00000110700; ENSG00000138326; ENSG00000129824; ENSG00000164587; ENSG00000140988; ENSG00000100353; ENSG00000231500; ENSG00000177954; ENSG00000112306; ENSG00000142534; ENSG00000134419; ENSG00000186468; ENSG00000118181; ENSG00000185088; ENSG00000100129; ENSG00000137154; ENSG00000105193; ENSG00000197728; ENSG00000008988; ENSG0000…	6228; 6203; 8664; 6194; 51065; 6227; 6207; 6218; 8668; 6222; 2197; 51386; 8667; 6189; 3646; 6231; 6206; 6193; 6217; 6208; 6233; 6188; 6232; 6235; 6201; 6229; 1968; 3921; 6187; 6205; 6230; 6202; 6191; 27335; 8665; 6224; 6192; 6210	61	56		-18.3712
4.2984e-19	4.08496e-17	Activation of the mRNA upon binding of the cap-binding complex and eIFs, and subsequent binding to 43S	Reactome	R-HSA-72662	ENSG00000178982; ENSG00000147677; ENSG00000084623; ENSG00000083845; ENSG00000110700; ENSG00000138326; ENSG00000129824; ENSG00000164587; ENSG00000140988; ENSG00000100353; ENSG00000231500; ENSG00000177954; ENSG00000112306; ENSG00000142534; ENSG00000134419; ENSG00000186468; ENSG00000118181; ENSG00000185088; ENSG00000100129; ENSG00000187840; ENSG00000008988; ENSG00000137154; ENSG00000105193; ENSG0000…	6228; 6203; 8664; 6194; 51065; 6227; 6207; 6218; 8668; 6222; 2197; 51386; 8667; 6189; 3646; 6231; 6206; 6193; 6217; 6208; 6233; 6188; 6232; 6235; 6201; 6229; 1968; 3921; 6187; 6205; 6202; 6230; 7458; 1978; 6191; 27335; 8665; 6224; 6192; 1975; 6210	71	64		-18.3667
5.58544e-19	5.13115e-17	M Phase	Reactome	R-HSA-68886	ENSG00000082898; ENSG00000175063; ENSG00000117697; ENSG00000135476; ENSG00000166851; ENSG00000157020; ENSG00000157456; ENSG00000102900; ENSG00000105968; ENSG00000040275; ENSG00000137812; ENSG00000089685; ENSG00000154839; ENSG00000146670; ENSG00000112029; ENSG00000182628; ENSG00000111581; ENSG00000122952; ENSG00000164032; ENSG00000186298; ENSG00000113810; ENSG00000066027; ENSG00000102119; ENSG0000…	83540; 4001; 23399; 8697; 5925; 26271; 23421; 983; 5525; 8815; 64151; 1058; 9212; 2010; 7443; 64946; 55869; 57122; 57405; 11130; 147841; 25936; 9631; 10403; 4085; 5578; 3619; 3014; 6232; 25906; 9735; 79902; 5885; 151246; 9493; 4000; 10735; 9133; 9232; 51529; 9972; 7514; 53371; 54892; 23397; 81930; 11065; 7112; 23063; 151648; 57082; 332; 1062; 6418; 8243; 348235; 220134; 81929; 5347; 10112; 25836;…	267	262		-18.2529
5.97171e-19	5.18085e-17	Processing of Capped Intron-Containing Pre-mRNA	Reactome	R-HSA-72203	ENSG00000160679; ENSG00000163714; ENSG00000125835; ENSG00000100836; ENSG00000111196; ENSG00000110107; ENSG00000089280; ENSG00000183431; ENSG00000102900; ENSG00000136450; ENSG00000003756; ENSG00000047315; ENSG00000115128; ENSG00000116754; ENSG00000108349; ENSG00000111581; ENSG00000100410; ENSG00000145833; ENSG00000116350; ENSG00000162385; ENSG00000115524; ENSG00000170144; ENSG00000161547; ENSG0000…	6426; 23020; 9972; 11157; 3183; 5094; 10283; 3192; 10450; 51692; 4670; 6434; 10236; 4116; 84844; 6634; 10285; 9343; 6428; 9879; 57122; 9631; 3185; 27339; 6632; 9295; 79902; 2521; 23350; 6626; 3188; 51340; 10946; 84950; 53371; 84991; 11051; 79023; 23451; 3181; 10212; 6431; 8106; 26097; 10772; 53981; 51639; 55746; 26121; 5356; 55110; 9688; 85406; 3184; 80145; 11100; 10594; 9716; 6432; 3178; 23283; …	248	242		-18.2239
6.0155e-19	5.18085e-17	mRNA Splicing - Major Pathway	Reactome	R-HSA-72163	ENSG00000115524; ENSG00000171566; ENSG00000188529; ENSG00000161547; ENSG00000011304; ENSG00000060688; ENSG00000163714; ENSG00000105618; ENSG00000119953; ENSG00000125835; ENSG00000182004; ENSG00000109606; ENSG00000153187; ENSG00000126698; ENSG00000100836; ENSG00000111196; ENSG00000110107; ENSG00000104824; ENSG00000124193; ENSG00000135829; ENSG00000167088; ENSG00000084072; ENSG00000021776; ENSG0000…	6426; 23020; 11157; 3183; 5094; 10285; 3192; 10450; 51692; 4670; 10181; 10236; 4116; 84844; 6634; 9343; 6428; 9879; 6434; 3185; 27339; 6632; 9295; 2521; 23350; 6626; 3188; 51340; 84950; 6635; 84991; 11051; 23451; 3181; 6628; 6431; 8106; 10772; 53981; 51639; 26121; 220988; 5356; 55110; 3184; 10283; 11100; 10594; 9716; 6432; 23450; 3178; 23283; 3191; 27316; 9775; 1665; 6427; 6637; 22826; 5725; 5431…	185	180		-18.2207
1.49346e-18	1.24726e-16	Retinoblastoma (RB) in Cancer	Wikipathways	WP2446	ENSG00000011426; ENSG00000102054; ENSG00000170312; ENSG00000166483; ENSG00000157456; ENSG00000133119; ENSG00000112118; ENSG00000198056; ENSG00000142731; ENSG00000136824; ENSG00000072501; ENSG00000080503; ENSG00000166508; ENSG00000139687; ENSG00000164104; ENSG00000185104; ENSG00000145604; ENSG00000097046; ENSG00000111276; ENSG00000160310; ENSG00000228716; ENSG00000145386; ENSG00000149554; ENSG0000…	3925; 1786; 5983; 5984; 5985; 6240; 994; 1027; 5591; 10592; 6596; 983; 10733; 3275; 3148; 1719; 1019; 54443; 580; 24137; 11124; 7272; 6502; 3015; 9126; 6595; 7157; 7153; 9133; 7298; 5557; 5894; 6241; 4175; 4176; 4172; 4173; 5422; 3146; 3065; 1111; 5925; 5928; 890; 891; 8317; 8243; 5931; 7465	89	89		-17.8258
1.87591e-18	1.47714e-16	Translation initiation complex formation	Reactome	R-HSA-72649	ENSG00000178982; ENSG00000147677; ENSG00000084623; ENSG00000083845; ENSG00000110700; ENSG00000138326; ENSG00000129824; ENSG00000164587; ENSG00000140988; ENSG00000100353; ENSG00000231500; ENSG00000177954; ENSG00000112306; ENSG00000142534; ENSG00000134419; ENSG00000186468; ENSG00000118181; ENSG00000185088; ENSG00000100129; ENSG00000008988; ENSG00000137154; ENSG00000105193; ENSG00000197728; ENSG0000…	6228; 6203; 8664; 6194; 51065; 6227; 6207; 6218; 8668; 6222; 2197; 51386; 8667; 6189; 3646; 6231; 6206; 6193; 6217; 6208; 6233; 6188; 6232; 6235; 6201; 6229; 1968; 3921; 6187; 6205; 6230; 7458; 6202; 6191; 27335; 8665; 6224; 6192; 1975; 6210	70	63		-17.7268
1.87591e-18	1.47714e-16	Ribosomal scanning and start codon recognition	Reactome	R-HSA-72702	ENSG00000178982; ENSG00000147677; ENSG00000084623; ENSG00000083845; ENSG00000110700; ENSG00000138326; ENSG00000129824; ENSG00000164587; ENSG00000140988; ENSG00000100353; ENSG00000231500; ENSG00000177954; ENSG00000112306; ENSG00000142534; ENSG00000134419; ENSG00000186468; ENSG00000118181; ENSG00000185088; ENSG00000100129; ENSG00000008988; ENSG00000137154; ENSG00000105193; ENSG00000197728; ENSG0000…	6228; 6203; 8664; 6194; 51065; 6227; 6218; 8668; 6222; 2197; 51386; 8667; 6189; 3646; 6231; 6206; 6193; 6217; 6208; 6233; 6188; 6232; 6235; 6201; 6229; 1968; 3921; 6187; 6205; 6230; 7458; 6202; 6191; 27335; 8665; 6224; 6192; 1975; 6210; 6207	69	63		-17.7268
1.22267e-17	9.3602e-16	mRNA Splicing	Reactome	R-HSA-72172	ENSG00000115524; ENSG00000171566; ENSG00000188529; ENSG00000161547; ENSG00000011304; ENSG00000060688; ENSG00000163714; ENSG00000105618; ENSG00000119953; ENSG00000125835; ENSG00000182004; ENSG00000109606; ENSG00000153187; ENSG00000126698; ENSG00000100836; ENSG00000111196; ENSG00000110107; ENSG00000104824; ENSG00000124193; ENSG00000135829; ENSG00000167088; ENSG00000084072; ENSG00000021776; ENSG0000…	6426; 23020; 11157; 3183; 5094; 10285; 3192; 10450; 51692; 4670; 10181; 10236; 4116; 84844; 6634; 9343; 6428; 9879; 6434; 3185; 27339; 6632; 9295; 2521; 23350; 6626; 3188; 51340; 84950; 6635; 84991; 11051; 23451; 3181; 6628; 6431; 8106; 10772; 53981; 51639; 26121; 220988; 5356; 55110; 3184; 10283; 11100; 10594; 9716; 6432; 23450; 3178; 23283; 3191; 27316; 9775; 1665; 6427; 6637; 22826; 5725; 5431…	193	188		-16.9127
8.93767e-17	6.51735e-15	RHO GTPases Activate Formins	Reactome	R-HSA-5663220	ENSG00000121621; ENSG00000085415; ENSG00000117399; ENSG00000184009; ENSG00000169679; ENSG00000082898; ENSG00000142945; ENSG00000163535; ENSG00000152253; ENSG00000117697; ENSG00000030066; ENSG00000122952; ENSG00000004975; ENSG00000138778; ENSG00000078304; ENSG00000166851; ENSG00000066027; ENSG00000157020; ENSG00000100162; ENSG00000164109; ENSG00000040275; ENSG00000177954; ENSG00000137812; ENSG0000…	81624; 55143; 64946; 79019; 5501; 54820; 5525; 220134; 9212; 91010; 10403; 57405; 57122; 11130; 147841; 25936; 6722; 4085; 2491; 6232; 388; 79902; 151246; 23421; 9735; 57591; 3619; 7514; 81930; 79023; 57082; 332; 1062; 60; 348235; 55746; 81929; 83540; 5347; 54821; 11243; 991; 699; 11004; 6396; 151648; 5527; 1058; 71; 1856; 23279; 54908; 1063; 51466; 701	118	116		-16.0488
8.98618e-17	6.51735e-15	Metabolism of amino acids and derivatives	Reactome	R-HSA-71291	ENSG00000197958; ENSG00000166986; ENSG00000182899; ENSG00000060982; ENSG00000136942; ENSG00000108298; ENSG00000231500; ENSG00000142676; ENSG00000166441; ENSG00000114391; ENSG00000164022; ENSG00000188846; ENSG00000181192; ENSG00000137818; ENSG00000092621; ENSG00000135069; ENSG00000147604; ENSG00000110700; ENSG00000137154; ENSG00000065427; ENSG00000175309; ENSG00000161970; ENSG00000131828; ENSG0000…	6124; 6203; 6227; 594; 6161; 4736; 6176; 6189; 3735; 6206; 6155; 6230; 6301; 6164; 51520; 6193; 9255; 6192; 6134; 6205; 6191; 6229; 5162; 1373; 6210; 200916; 6133; 6157; 6232; 51065; 1728; 6159; 6202; 1615; 85007; 10157; 6136; 6160; 501; 2752; 23521; 6188; 6130; 6201; 9061; 6143; 6154; 6167; 38; 2744; 9349; 6129; 11112; 6228; 5859; 4141; 3921; 11224; 6181; 25873; 6611; 6144; 6132; 6147; 6222; 219…	328	314		-16.0464
2.30548e-16	1.6292e-14	Signaling by Rho GTPases	Reactome	R-HSA-194315	ENSG00000116584; ENSG00000160007; ENSG00000082898; ENSG00000117697; ENSG00000198826; ENSG00000166851; ENSG00000168036; ENSG00000157020; ENSG00000105968; ENSG00000040275; ENSG00000137812; ENSG00000089685; ENSG00000204084; ENSG00000198668; ENSG00000111348; ENSG00000164741; ENSG00000160014; ENSG00000154839; ENSG00000182628; ENSG00000097096; ENSG00000111581; ENSG00000122952; ENSG00000122966; ENSG0000…	9886; 5501; 6453; 57122; 9828; 805; 25936; 4085; 10092; 2491; 79902; 55114; 9735; 4659; 348235; 220134; 55746; 1027; 23365; 79019; 1058; 10097; 29941; 89839; 1499; 54908; 10094; 51466; 701; 23092; 7533; 29127; 995; 81624; 55143; 5525; 91010; 10403; 1063; 11113; 147841; 2909; 6232; 4638; 151246; 9824; 60; 83540; 397; 54821; 3014; 4660; 5527; 71; 10163; 8936; 4649; 11214; 9055; 3633; 57514; 9928; 1…	434	426		-15.6372
1.59496e-15	1.09893e-13	RHO GTPase Effectors	Reactome	R-HSA-195258	ENSG00000082898; ENSG00000117697; ENSG00000166851; ENSG00000168036; ENSG00000157020; ENSG00000105968; ENSG00000040275; ENSG00000137812; ENSG00000089685; ENSG00000198668; ENSG00000164924; ENSG00000160014; ENSG00000154839; ENSG00000182628; ENSG00000111581; ENSG00000122952; ENSG00000164032; ENSG00000186298; ENSG00000184009; ENSG00000162704; ENSG00000139734; ENSG00000128245; ENSG00000072864; ENSG0000…	995; 81624; 64946; 805; 10096; 79019; 5525; 2316; 23191; 9212; 808; 91010; 4628; 1856; 1063; 55143; 55746; 57405; 57122; 11113; 4637; 11130; 10152; 147841; 54821; 25936; 10403; 6722; 6396; 4085; 3619; 10092; 6232; 7534; 79902; 7533; 151246; 5501; 9735; 5500; 57591; 7514; 81930; 57120; 79023; 1062; 4659; 7531; 4638; 60; 7456; 81929; 83540; 5347; 23028; 1027; 367; 801; 991; 11004; 3014; 220134; 249…	299	295		-14.7973
1.02973e-14	6.92177e-13	Spliceosome - Homo sapiens (human)	KEGG	path:hsa03040	ENSG00000171566; ENSG00000115524; ENSG00000170144; ENSG00000164548; ENSG00000163714; ENSG00000105618; ENSG00000119953; ENSG00000125835; ENSG00000109606; ENSG00000153187; ENSG00000164167; ENSG00000111196; ENSG00000110107; ENSG00000143977; ENSG00000134186; ENSG00000167088; ENSG00000084072; ENSG00000021776; ENSG00000161547; ENSG00000134453; ENSG00000182004; ENSG00000183431; ENSG00000174231; ENSG0000…	26121; 4116; 10285; 9775; 4670; 51639; 3183; 3190; 3192; 10772; 1659; 3178; 9343; 1665; 51340; 10946; 9879; 10915; 27316; 9410; 27339; 10450; 3306; 5356; 6426; 6428; 6429; 6431; 6432; 6434; 23350; 220988; 55110; 55119; 10594; 84844; 5093; 6634; 6635; 11157; 23450; 23451; 29896; 10189; 84950; 57819; 6626; 6628; 6629; 6631; 6632; 6633; 23020; 6637; 9716; 6427; 84991	134	134		-13.9873
1.57249e-14	1.03185e-12	Cell cycle - Homo sapiens (human)	KEGG	path:hsa04110	ENSG00000108953; ENSG00000100387; ENSG00000080839; ENSG00000170312; ENSG00000166483; ENSG00000149554; ENSG00000169679; ENSG00000072501; ENSG00000112118; ENSG00000158402; ENSG00000006634; ENSG00000164611; ENSG00000164754; ENSG00000097046; ENSG00000196591; ENSG00000135476; ENSG00000139687; ENSG00000147883; ENSG00000145604; ENSG00000166508; ENSG00000111276; ENSG00000145386; ENSG00000117399; ENSG0000…	1027; 1030; 1031; 9232; 4616; 8243; 8697; 4171; 4172; 4173; 4175; 4176; 1111; 7272; 8317; 8555; 8556; 10926; 699; 701; 10274; 5347; 29945; 9978; 5885; 5925; 7465; 5933; 5934; 51529; 6502; 7531; 7533; 7534; 890; 891; 7043; 4999; 3065; 9126; 9133; 4089; 7157; 4174; 983; 991; 994; 995; 9700; 5591; 10735; 4085; 3066; 1019	124	124		-13.8034
2.28118e-12	1.46208e-10	PLK1 signaling events	PID	plk1_pathway	ENSG00000133112; ENSG00000170312; ENSG00000134318; ENSG00000166483; ENSG00000117399; ENSG00000114346; ENSG00000169679; ENSG00000136122; ENSG00000158402; ENSG00000213639; ENSG00000112984; ENSG00000138778; ENSG00000166851; ENSG00000088325; ENSG00000101972; ENSG00000149503; ENSG00000112029; ENSG00000156970; ENSG00000198901; ENSG00000101224; ENSG00000129810; ENSG00000080986; ENSG00000161888; ENSG0000…	995; 10112; 10403; 699; 54821; 8555; 5347; 983; 994; 7465; 10735; 22974; 9055; 5500; 991; 3619; 9475; 891; 7178; 701; 151648; 79866; 147841; 1062; 4659; 26271; 1894	44	44		-11.6418
9.50332e-12	5.95254e-10	Cell Cycle	Wikipathways	WP179	ENSG00000108953; ENSG00000108840; ENSG00000080839; ENSG00000170312; ENSG00000094631; ENSG00000166483; ENSG00000117399; ENSG00000169679; ENSG00000072501; ENSG00000112118; ENSG00000158402; ENSG00000006634; ENSG00000147099; ENSG00000164611; ENSG00000145386; ENSG00000166508; ENSG00000196591; ENSG00000135476; ENSG00000139687; ENSG00000166851; ENSG00000145604; ENSG00000097046; ENSG00000111276; ENSG0000…	10013; 699; 995; 994; 991; 4176; 51564; 7534; 9700; 5591; 983; 701; 1019; 7531; 7533; 6502; 8556; 7157; 9133; 55869; 9232; 10014; 4174; 4175; 1027; 5347; 4171; 4172; 4173; 10926; 4085; 4089; 3066; 3065; 1111; 5925; 890; 891; 8317; 8555; 8243; 5933; 7465; 4999	103	103		-11.0221
1.57221e-10	9.62894e-09	Aurora B signaling	PID	aurora_b_pathway	ENSG00000065534; ENSG00000010292; ENSG00000169679; ENSG00000115053; ENSG00000161800; ENSG00000112984; ENSG00000136824; ENSG00000089685; ENSG00000132475; ENSG00000094916; ENSG00000149503; ENSG00000178999; ENSG00000115163; ENSG00000142945; ENSG00000129810; ENSG00000181163; ENSG00000080986; ENSG00000134690; ENSG00000186298; ENSG00000113810; ENSG00000117632; ENSG00000137807; ENSG00000121152; ENSG0000…	10112; 3619; 699; 55143; 4638; 5501; 9493; 9918; 11004; 10403; 23468; 3021; 9212; 23397; 151648; 64151; 1058; 10051; 3925; 10592; 4691; 29127; 332; 4869	43	41		-9.80349
7.14462e-10	4.28056e-08	EGFR1	NetPath	Pathway_EGFR1	ENSG00000102054; ENSG00000137312; ENSG00000160007; ENSG00000169967; ENSG00000163558; ENSG00000173757; ENSG00000091527; ENSG00000106976; ENSG00000111057; ENSG00000111859; ENSG00000106070; ENSG00000136205; ENSG00000148180; ENSG00000132155; ENSG00000157500; ENSG00000112739; ENSG00000164924; ENSG00000121774; ENSG00000160014; ENSG00000109458; ENSG00000137076; ENSG00000085511; ENSG00000109320; ENSG0000…	558; 5578; 9987; 54407; 51196; 2059; 1000; 2185; 867; 7408; 4739; 10768; 2934; 1859; 79026; 7205; 9414; 5338; 27131; 10236; 8899; 10097; 7094; 3856; 60; 4214; 6633; 29127; 5584; 59; 3065; 293; 9124; 6667; 5894; 5159; 2887; 2909; 2549; 1500; 64759; 54477; 81; 5728; 4026; 5906; 6281; 302; 8407; 800; 1978; 55914; 6197; 8798; 2023; 6777; 3875; 9743; 5287; 55573; 1948; 6187; 3949; 6175; 10211; 805; 51…	458	454		-9.14602
1.28637e-09	7.54306e-08	SUMOylation	Reactome	R-HSA-2990846	ENSG00000121481; ENSG00000079387; ENSG00000085415; ENSG00000103275; ENSG00000198887; ENSG00000072501; ENSG00000164754; ENSG00000030066; ENSG00000108055; ENSG00000102900; ENSG00000163029; ENSG00000131747; ENSG00000069248; ENSG00000116030; ENSG00000101972; ENSG00000188612; ENSG00000204227; ENSG00000010803; ENSG00000113569; ENSG00000075188; ENSG00000012048; ENSG00000058804; ENSG00000124789; ENSG0000…	7341; 9972; 3183; 7155; 57122; 1911; 22955; 6670; 10055; 9631; 7157; 79902; 10735; 80012; 53371; 29843; 286053; 6613; 79023; 8243; 7153; 55746; 81929; 10054; 9688; 51564; 6045; 7329; 6015; 79677; 10274; 9126; 55706; 5885; 672; 23279; 23137; 3190; 142; 9656	104	101		-8.89063
9.11977e-09	5.23627e-07	SUMO E3 ligases SUMOylate target proteins	Reactome	R-HSA-3108232	ENSG00000121481; ENSG00000085415; ENSG00000103275; ENSG00000198887; ENSG00000072501; ENSG00000164754; ENSG00000030066; ENSG00000108055; ENSG00000102900; ENSG00000163029; ENSG00000131747; ENSG00000069248; ENSG00000116030; ENSG00000101972; ENSG00000188612; ENSG00000204227; ENSG00000010803; ENSG00000113569; ENSG00000075188; ENSG00000012048; ENSG00000058804; ENSG00000124789; ENSG00000172845; ENSG0000…	7341; 9972; 3183; 7155; 57122; 1911; 22955; 6670; 9631; 7157; 79902; 10735; 80012; 53371; 286053; 6613; 79023; 8243; 7153; 55746; 81929; 9688; 51564; 6045; 7329; 6015; 79677; 10274; 9126; 55706; 5885; 672; 23279; 23137; 3190; 142; 9656	98	95		-8.04002
1.02554e-08	5.76815e-07	Metabolism	Reactome	R-HSA-1430728	ENSG00000164933; ENSG00000138413; ENSG00000172340; ENSG00000138796; ENSG00000108424; ENSG00000108298; ENSG00000231500; ENSG00000142676; ENSG00000166441; ENSG00000102900; ENSG00000025434; ENSG00000188846; ENSG00000143198; ENSG00000134419; ENSG00000134824; ENSG00000115020; ENSG00000182492; ENSG00000189043; ENSG00000065427; ENSG00000177565; ENSG00000060982; ENSG00000168291; ENSG00000052126; ENSG0000…	34; 6155; 160428; 5783; 6133; 6144; 10768; 1728; 6130; 6201; 2744; 3156; 9394; 2197; 51167; 6191; 6342; 6231; 7358; 2181; 9495; 84532; 3615; 7351; 293; 10797; 2946; 4259; 9255; 6210; 501; 25873; 6611; 4724; 498; 2992; 5906; 25915; 6256; 4714; 51071; 4707; 2023; 2098; 2542; 5287; 79602; 176; 1719; 4736; 216; 2131; 10090; 6164; 58526; 3251; 5162; 6157; 340075; 326625; 6143; 6154; 9049; 6132; 6147; …	2035	1994		-7.98905
2.53099e-08	1.39508e-06	miR-targeted genes in lymphocytes - TarBase	Wikipathways	WP2004	ENSG00000167693; ENSG00000164933; ENSG00000100934; ENSG00000130724; ENSG00000138413; ENSG00000172340; ENSG00000109586; ENSG00000163558; ENSG00000175414; ENSG00000166851; ENSG00000168036; ENSG00000158290; ENSG00000107968; ENSG00000134248; ENSG00000130508; ENSG00000134824; ENSG00000135069; ENSG00000012660; ENSG00000004399; ENSG00000178202; ENSG00000142871; ENSG00000085449; ENSG00000092531; ENSG0000…	55347; 80335; 3992; 81539; 594; 11137; 6387; 4651; 57590; 253558; 79665; 64359; 6509; 134266; 9415; 55717; 83871; 5139; 10797; 285598; 26973; 6801; 4774; 84823; 29968; 558; 51809; 7171; 2948; 5925; 51650; 8161; 7398; 5536; 5534; 8243; 1284; 2539; 3417; 1499; 5584; 192669; 23471; 10449; 3845; 6856; 708; 10979; 143888; 8801; 51616; 1665; 1432; 27314; 23129; 9125; 865; 55832; 54407; 9057; 29957; 514…	486	486		-7.59671
3.26951e-08	1.76682e-06	Electron Transport Chain	Wikipathways	WP111	ENSG00000152234; ENSG00000167792; ENSG00000124172; ENSG00000173660; ENSG00000164919; ENSG00000135390; ENSG00000166136; ENSG00000164405; ENSG00000241468; ENSG00000154518; ENSG00000183648; ENSG00000213619; ENSG00000189043; ENSG00000143252; ENSG00000147684; ENSG00000131174; ENSG00000167283; ENSG00000165629; ENSG00000116459; ENSG00000175567; ENSG00000112695; ENSG00000014919; ENSG00000115944; ENSG0000…	7388; 498; 7381; 7384; 4707; 4705; 6392; 6391; 292; 293; 539; 1329; 9167; 4724; 4720; 4723; 4722; 4541; 518; 9551; 515; 10632; 517; 1349; 1345; 1347; 509; 506; 27089; 1350; 1355; 7351; 4697; 4714; 4715; 4711; 4712; 514	103	103		-7.48552
4.06992e-08	2.15706e-06	SUMOylation of DNA damage response and repair proteins	Reactome	R-HSA-3108214	ENSG00000121481; ENSG00000085415; ENSG00000188612; ENSG00000198887; ENSG00000072501; ENSG00000164754; ENSG00000030066; ENSG00000108055; ENSG00000102900; ENSG00000163029; ENSG00000069248; ENSG00000204227; ENSG00000101972; ENSG00000103275; ENSG00000010803; ENSG00000113569; ENSG00000075188; ENSG00000143799; ENSG00000058804; ENSG00000124789; ENSG00000111581; ENSG00000111752; ENSG00000125450; ENSG0000…	55706; 7329; 51564; 9688; 79902; 9972; 23279; 80012; 10274; 6045; 1911; 23137; 53371; 286053; 6015; 22955; 79677; 57122; 10735; 142; 6613; 79023; 9126; 9656; 8243; 9631; 672; 5885; 7341; 55746; 81929	78	76		-7.39041
5.08917e-08	2.64637e-06	G2/M Transition	Reactome	R-HSA-69275	ENSG00000108953; ENSG00000100387; ENSG00000170312; ENSG00000166483; ENSG00000082898; ENSG00000136122; ENSG00000158402; ENSG00000075218; ENSG00000213639; ENSG00000142731; ENSG00000117650; ENSG00000166037; ENSG00000005249; ENSG00000166851; ENSG00000196230; ENSG00000157456; ENSG00000088325; ENSG00000183580; ENSG00000145386; ENSG00000126216; ENSG00000096384; ENSG00000077157; ENSG00000162521; ENSG0000…	995; 9133; 983; 10426; 9702; 22974; 6233; 5928; 5577; 121441; 890; 7846; 51512; 3326; 7157; 23194; 994; 5500; 7514; 9978; 2305; 80321; 4659; 5347; 11064; 9662; 4926; 4660; 4751; 10733; 54930; 7531; 4605; 7840; 54820; 84962; 7465; 10540; 891; 1063; 115106; 132660; 79866; 3161; 203068	136	134		-7.29335
5.18611e-08	2.64684e-06	Nuclear Envelope Breakdown	Reactome	R-HSA-2980766	ENSG00000170312; ENSG00000085415; ENSG00000175334; ENSG00000030066; ENSG00000166851; ENSG00000157456; ENSG00000102900; ENSG00000175826; ENSG00000069248; ENSG00000125450; ENSG00000154229; ENSG00000100749; ENSG00000113569; ENSG00000075188; ENSG00000058804; ENSG00000124789; ENSG00000111581; ENSG00000113368; ENSG00000119638; ENSG00000120802; ENSG00000138750; ENSG00000102119; ENSG00000160789; ENSG0000…	5347; 55706; 4001; 9688; 23399; 79902; 5578; 9972; 23279; 9133; 983; 91754; 891; 8815; 53371; 7443; 4000; 7112; 57122; 79023; 9631; 2010; 55746; 81929	51	51		-7.28516
7.03486e-08	3.5251e-06	Smooth Muscle Contraction	Reactome	R-HSA-445355	ENSG00000197043; ENSG00000065534; ENSG00000140416; ENSG00000182718; ENSG00000092841; ENSG00000167460; ENSG00000120896; ENSG00000107796; ENSG00000035403; ENSG00000122786; ENSG00000137076; ENSG00000118680; ENSG00000143933; ENSG00000101608; ENSG00000213949; ENSG00000160014; ENSG00000198668; ENSG00000196465; ENSG00000163431	302; 7168; 801; 59; 3672; 4638; 805; 25802; 7094; 10627; 800; 103910; 10174; 140465; 4637; 808; 309; 7171; 7414	36	35		-7.15274
8.38097e-08	4.12463e-06	Mitotic G2-G2/M phases	Reactome	R-HSA-453274	ENSG00000108953; ENSG00000100387; ENSG00000170312; ENSG00000166483; ENSG00000082898; ENSG00000136122; ENSG00000158402; ENSG00000075218; ENSG00000213639; ENSG00000142731; ENSG00000117650; ENSG00000166037; ENSG00000005249; ENSG00000166851; ENSG00000196230; ENSG00000157456; ENSG00000088325; ENSG00000183580; ENSG00000145386; ENSG00000126216; ENSG00000096384; ENSG00000077157; ENSG00000162521; ENSG0000…	995; 9133; 983; 10426; 9702; 22974; 6233; 5928; 5577; 121441; 890; 7846; 51512; 3326; 7157; 23194; 994; 5500; 7514; 9978; 2305; 80321; 4659; 5347; 11064; 9662; 4926; 4660; 4751; 10733; 54930; 7531; 4605; 7840; 54820; 84962; 7465; 10540; 891; 1063; 115106; 132660; 79866; 3161; 203068	138	136		-7.07671
1.14257e-07	5.52441e-06	Cell Cycle Checkpoints	Reactome	R-HSA-69620	ENSG00000108953; ENSG00000164924; ENSG00000170312; ENSG00000170142; ENSG00000166483; ENSG00000117399; ENSG00000112118; ENSG00000163322; ENSG00000158402; ENSG00000188486; ENSG00000175063; ENSG00000145386; ENSG00000097046; ENSG00000136492; ENSG00000113456; ENSG00000110200; ENSG00000157456; ENSG00000166508; ENSG00000111276; ENSG00000198625; ENSG00000164109; ENSG00000149554; ENSG00000156970; ENSG0000…	995; 7341; 80010; 8697; 983; 890; 51512; 4085; 4175; 3014; 25906; 9133; 4194; 51529; 580; 4683; 64326; 10926; 5810; 29945; 7324; 7157; 8317; 1027; 4174; 4999; 991; 5985; 4173; 4176; 11073; 83990; 84142; 7531; 1111; 7465; 672; 5983; 7534; 7468; 891; 11065; 4171; 701; 5984; 4172; 7533; 9656; 6233	158	155		-6.94212
1.36664e-07	6.49391e-06	Cytosolic tRNA aminoacylation	Reactome	R-HSA-379716	ENSG00000134684; ENSG00000134440; ENSG00000166986; ENSG00000065427; ENSG00000090861; ENSG00000164022; ENSG00000133706; ENSG00000140105; ENSG00000031698; ENSG00000172053; ENSG00000115866; ENSG00000196305; ENSG00000113407; ENSG00000106105; ENSG00000136628	5859; 8565; 1615; 4141; 3735; 4677; 16; 51520; 9255; 2617; 6301; 3376; 2058; 7453; 6897	26	24		-6.86435
1.6222e-07	7.57759e-06	miR-targeted genes in epithelium - TarBase	Wikipathways	WP2002	ENSG00000167693; ENSG00000164284; ENSG00000188529; ENSG00000111371; ENSG00000134871; ENSG00000011304; ENSG00000006831; ENSG00000107968; ENSG00000083123; ENSG00000079950; ENSG00000109861; ENSG00000138413; ENSG00000120008; ENSG00000090054; ENSG00000144579; ENSG00000109606; ENSG00000108561; ENSG00000163558; ENSG00000174437; ENSG00000085491; ENSG00000145555; ENSG00000073712; ENSG00000108406; ENSG0000…	3491; 3417; 5584; 5925; 4677; 1075; 80335; 3992; 23471; 23603; 10449; 5524; 81539; 4643; 3845; 6856; 594; 4651; 2146; 10979; 3815; 143888; 57590; 253558; 79602; 79665; 3280; 302; 64359; 10541; 347902; 9319; 8450; 388; 1665; 6509; 134266; 1027; 10542; 55717; 60481; 58190; 83871; 29099; 1326; 10797; 10558; 27243; 79188; 8829; 54407; 7298; 708; 84823; 1432; 7168; 5347; 4670; 55832; 5757; 29968; 2948…	330	330		-6.7899
2.28828e-07	1.05108e-05	S Phase	Reactome	R-HSA-69242	ENSG00000166483; ENSG00000133119; ENSG00000101868; ENSG00000072501; ENSG00000164754; ENSG00000166508; ENSG00000139687; ENSG00000108055; ENSG00000145604; ENSG00000111276; ENSG00000145386; ENSG00000168496; ENSG00000131153; ENSG00000143947; ENSG00000101972; ENSG00000076003; ENSG00000073111; ENSG00000112118; ENSG00000100297; ENSG00000146670; ENSG00000104738; ENSG00000115942; ENSG00000111445; ENSG0000…	7465; 5422; 5925; 5885; 994; 4175; 1027; 4174; 10735; 8243; 6502; 5983; 113130; 157570; 4172; 5557; 5985; 1019; 4173; 3978; 4171; 2237; 23063; 10274; 5984; 4999; 890; 9126; 6233; 4176; 51659	82	81		-6.64049
3.75116e-07	1.69479e-05	miR-targeted genes in muscle cell - TarBase	Wikipathways	WP2005	ENSG00000167693; ENSG00000164933; ENSG00000100934; ENSG00000130724; ENSG00000109586; ENSG00000163558; ENSG00000166851; ENSG00000168036; ENSG00000158290; ENSG00000134248; ENSG00000130508; ENSG00000134824; ENSG00000135069; ENSG00000178202; ENSG00000142871; ENSG00000085449; ENSG00000092531; ENSG00000110442; ENSG00000140416; ENSG00000187514; ENSG00000067167; ENSG00000108821; ENSG00000164284; ENSG0000…	55347; 6722; 80335; 1499; 81539; 11137; 6387; 4651; 57590; 253558; 79665; 6509; 134266; 9415; 55717; 83871; 5139; 10797; 26973; 6801; 4774; 84823; 29968; 558; 51809; 7171; 2948; 5925; 1278; 8161; 1277; 1281; 11167; 2539; 5584; 192669; 23471; 10449; 3845; 6856; 708; 143888; 1665; 1432; 27314; 9125; 3280; 865; 55832; 9057; 8773; 51497; 5937; 3491; 23603; 7398; 5347; 5757; 2146; 81034; 10541; 64359;…	398	398		-6.42583
5.35963e-07	2.38244e-05	Organelle biogenesis and maintenance	Reactome	R-HSA-1852241	ENSG00000108953; ENSG00000182180; ENSG00000166226; ENSG00000112110; ENSG00000094631; ENSG00000154727; ENSG00000132300; ENSG00000174547; ENSG00000102738; ENSG00000120333; ENSG00000138002; ENSG00000137547; ENSG00000167552; ENSG00000090263; ENSG00000083312; ENSG00000243147; ENSG00000166037; ENSG00000214413; ENSG00000068885; ENSG00000170312; ENSG00000118965; ENSG00000115484; ENSG00000168385; ENSG0000…	65003; 79989; 5347; 57560; 203068; 9702; 51134; 22948; 64965; 10575; 5577; 28981; 51021; 1432; 26160; 4735; 11222; 10013; 121441; 10576; 7846; 80321; 10733; 10240; 89891; 29074; 55037; 84311; 29088; 51258; 983; 27077; 3842; 79659; 51650; 55764; 28998; 11064; 112752; 9662; 123016; 10573; 51642; 79590; 54948; 10640; 60412; 54903; 57545; 4528; 4751; 57129; 57539; 65005; 54930; 92482; 51081; 51668; 9…	310	303		-6.27087
5.53479e-07	2.42125e-05	The citric acid (TCA) cycle and respiratory electron transport	Reactome	R-HSA-1428517	ENSG00000152234; ENSG00000167792; ENSG00000124172; ENSG00000173660; ENSG00000164919; ENSG00000135390; ENSG00000166136; ENSG00000164405; ENSG00000241837; ENSG00000241468; ENSG00000154518; ENSG00000183648; ENSG00000213619; ENSG00000175567; ENSG00000151413; ENSG00000143252; ENSG00000147684; ENSG00000178057; ENSG00000091483; ENSG00000136463; ENSG00000131174; ENSG00000167283; ENSG00000127184; ENSG0000…	7384; 10632; 8802; 2271; 4707; 4705; 4722; 3945; 51204; 539; 5162; 6256; 4715; 4724; 1329; 6391; 3418; 498; 1349; 4541; 9167; 25915; 1350; 4711; 4720; 3420; 515; 4714; 5160; 518; 28976; 27089; 1431; 517; 8803; 9551; 7388; 509; 1345; 8801; 6392; 4723; 23530; 514; 7381; 80224; 506; 4697; 4712; 7351	171	167		-6.2569
5.628e-07	2.42356e-05	Transcriptional Regulation by TP53	Reactome	R-HSA-3700989	ENSG00000102054; ENSG00000198791; ENSG00000064313; ENSG00000138794; ENSG00000111358; ENSG00000111596; ENSG00000088325; ENSG00000134248; ENSG00000168209; ENSG00000163781; ENSG00000089685; ENSG00000137955; ENSG00000164924; ENSG00000076242; ENSG00000189043; ENSG00000047315; ENSG00000115944; ENSG00000117020; ENSG00000120868; ENSG00000133119; ENSG00000178966; ENSG00000135940; ENSG00000128245; ENSG0000…	1107; 5876; 9891; 4292; 6880; 25920; 8445; 580; 1349; 2744; 1108; 5934; 1350; 5892; 1027; 5562; 9212; 2967; 6873; 7531; 10000; 891; 7533; 85456; 4436; 995; 57472; 983; 1386; 5928; 839; 5608; 2539; 22974; 4869; 5728; 26523; 4683; 10542; 5810; 27327; 5933; 5985; 3065; 317; 5527; 7936; 11073; 581; 192669; 1432; 7157; 11198; 6878; 2177; 83990; 6749; 5431; 54541; 9337; 9125; 1111; 1345; 55215; 91875; …	376	370		-6.24965
1.03969e-06	4.404e-05	SUMOylation of RNA binding proteins	Reactome	R-HSA-4570464	ENSG00000121481; ENSG00000103275; ENSG00000116030; ENSG00000204227; ENSG00000085415; ENSG00000010803; ENSG00000102900; ENSG00000113569; ENSG00000173889; ENSG00000075188; ENSG00000111752; ENSG00000188612; ENSG00000138750; ENSG00000058804; ENSG00000124789; ENSG00000069248; ENSG00000165119; ENSG00000111581; ENSG00000125450; ENSG00000030066; ENSG00000092199	55706; 7329; 9688; 79902; 9972; 23279; 80012; 7341; 6045; 1911; 53371; 6613; 6015; 22955; 3190; 57122; 3183; 79023; 9631; 55746; 81929	48	47		-5.9831
1.07064e-06	4.404e-05	APC/C-mediated degradation of cell cycle proteins	Reactome	R-HSA-174143	ENSG00000166851; ENSG00000170312; ENSG00000170142; ENSG00000110200; ENSG00000094880; ENSG00000117399; ENSG00000178999; ENSG00000117650; ENSG00000164611; ENSG00000112029; ENSG00000164109; ENSG00000175063; ENSG00000156970; ENSG00000143947; ENSG00000141552; ENSG00000053900; ENSG00000079335; ENSG00000145386; ENSG00000134057	29945; 5347; 4085; 8556; 25906; 983; 9232; 991; 9212; 51529; 4751; 8697; 891; 11065; 7324; 701; 890; 6233; 26271	41	40		-5.97036
1.07064e-06	4.404e-05	Regulation of mitotic cell cycle	Reactome	R-HSA-453276	ENSG00000166851; ENSG00000170312; ENSG00000170142; ENSG00000110200; ENSG00000094880; ENSG00000117399; ENSG00000178999; ENSG00000117650; ENSG00000164611; ENSG00000112029; ENSG00000164109; ENSG00000175063; ENSG00000156970; ENSG00000143947; ENSG00000141552; ENSG00000053900; ENSG00000079335; ENSG00000145386; ENSG00000134057	29945; 5347; 4085; 8556; 25906; 983; 9232; 991; 9212; 51529; 4751; 8697; 891; 11065; 7324; 701; 890; 6233; 26271	41	40		-5.97036
1.38815e-06	5.62609e-05	DNA Repair	Reactome	R-HSA-73894	ENSG00000100387; ENSG00000136518; ENSG00000188612; ENSG00000121022; ENSG00000107643; ENSG00000138303; ENSG00000163605; ENSG00000196419; ENSG00000100811; ENSG00000105486; ENSG00000163322; ENSG00000112039; ENSG00000188486; ENSG00000111445; ENSG00000111358; ENSG00000005156; ENSG00000110107; ENSG00000111602; ENSG00000136492; ENSG00000095002; ENSG00000168002; ENSG00000080345; ENSG00000084072; ENSG0000…	4436; 29089; 2140; 5591; 8451; 7329; 10450; 5984; 55183; 4292; 890; 8450; 27339; 7157; 3014; 10987; 7528; 93973; 5536; 3838; 10635; 10721; 10445; 80010; 3150; 580; 9978; 5431; 5599; 84142; 4683; 4968; 7341; 51138; 80198; 3980; 5810; 5892; 8914; 9716; 2139; 7398; 9682; 9768; 83990; 2178; 86; 5985; 6613; 3978; 328; 2967; 55215; 8314; 2177; 151987; 2547; 4255; 121642; 672; 2175; 8607; 51008; 1111; 1…	323	315		-5.85756
1.8924e-06	7.55862e-05	Activation of APC/C and APC/C:Cdc20 mediated degradation of mitotic proteins	Reactome	R-HSA-176814	ENSG00000166851; ENSG00000170312; ENSG00000170142; ENSG00000110200; ENSG00000094880; ENSG00000117399; ENSG00000164611; ENSG00000164109; ENSG00000175063; ENSG00000156970; ENSG00000143947; ENSG00000141552; ENSG00000053900; ENSG00000117650; ENSG00000145386; ENSG00000134057	29945; 5347; 4085; 25906; 8697; 983; 4751; 9232; 991; 51529; 891; 11065; 7324; 701; 890; 6233	32	31		-5.72299
2.14321e-06	8.43813e-05	AndrogenReceptor	NetPath	Pathway_AndrogenReceptor	ENSG00000196924; ENSG00000111358; ENSG00000079387; ENSG00000196419; ENSG00000185591; ENSG00000120798; ENSG00000196628; ENSG00000147140; ENSG00000204628; ENSG00000165671; ENSG00000079246; ENSG00000139687; ENSG00000169083; ENSG00000168036; ENSG00000073584; ENSG00000118260; ENSG00000109685; ENSG00000160310; ENSG00000134248; ENSG00000169398; ENSG00000101158; ENSG00000148180; ENSG00000100105; ENSG0000…	23598; 3065; 5925; 2316; 7329; 2547; 1386; 6667; 1385; 7182; 7041; 26060; 3309; 3275; 51564; 7181; 994; 7184; 1329; 9611; 841; 29843; 2934; 4841; 64324; 5728; 10542; 860; 367; 5901; 2967; 3276; 10399; 6925; 51497; 672; 11315; 1499; 5747; 7468; 5499; 6605; 142; 7520	151	146		-5.66893
2.58088e-06	0.000100182	Metabolism of proteins	Reactome	R-HSA-392499	ENSG00000152234; ENSG00000184432; ENSG00000197958; ENSG00000166106; ENSG00000087258; ENSG00000121481; ENSG00000182899; ENSG00000143933; ENSG00000106554; ENSG00000103051; ENSG00000175063; ENSG00000109586; ENSG00000175792; ENSG00000136940; ENSG00000136942; ENSG00000175203; ENSG00000101972; ENSG00000108298; ENSG00000231500; ENSG00000142676; ENSG00000100934; ENSG00000167004; ENSG00000108055; ENSG0000…	170689; 6155; 6144; 6502; 6130; 6201; 1975; 22948; 2197; 6191; 10196; 6231; 171023; 3998; 8893; 6950; 293; 51035; 23137; 22955; 6210; 51564; 145173; 498; 5862; 11224; 6133; 1368; 3093; 9510; 3015; 6175; 4736; 6164; 23243; 6157; 2890; 340075; 6143; 6154; 6905; 6132; 6147; 54927; 6125; 116150; 23279; 8667; 6122; 6193; 51301; 3921; 6233; 4089; 22796; 6230; 8664; 890; 3309; 200916; 5689; 286053; 6613…	1506	1478		-5.58823
2.91397e-06	0.00011154	RNA transport - Homo sapiens (human)	KEGG	path:hsa03013	ENSG00000101888; ENSG00000064703; ENSG00000163634; ENSG00000085415; ENSG00000084623; ENSG00000173812; ENSG00000082898; ENSG00000273749; ENSG00000074201; ENSG00000104356; ENSG00000188612; ENSG00000092208; ENSG00000111196; ENSG00000147677; ENSG00000108424; ENSG00000030066; ENSG00000100353; ENSG00000157020; ENSG00000110321; ENSG00000102900; ENSG00000013810; ENSG00000175390; ENSG00000183684; ENSG0000…	81929; 4116; 79902; 3646; 140886; 8664; 80145; 55916; 53371; 23191; 7329; 7341; 79023; 1207; 10940; 8893; 10460; 11260; 23279; 9972; 3837; 9470; 22794; 5901; 8665; 9775; 57122; 8487; 8668; 55110; 132430; 7514; 1915; 51068; 8087; 55706; 9631; 1968; 1975; 1978; 1982; 55746; 10189; 11218; 6613; 9688; 8667; 10209; 6396	171	171		-5.53551
3.08487e-06	0.000116464	Mitotic Telophase/Cytokinesis	Reactome	R-HSA-68884	ENSG00000112984; ENSG00000108055; ENSG00000118007; ENSG00000062650; ENSG00000164190; ENSG00000166851; ENSG00000137807; ENSG00000072501; ENSG00000164754; ENSG00000101972	5347; 10112; 10735; 8243; 25836; 9126; 9493; 5885; 23063; 10274	15	14		-5.51076
5.3528e-06	0.000199356	Transport of Mature mRNA derived from an Intron-Containing Transcript	Reactome	R-HSA-159236	ENSG00000163634; ENSG00000161547; ENSG00000085415; ENSG00000135392; ENSG00000160679; ENSG00000124193; ENSG00000111196; ENSG00000030066; ENSG00000102900; ENSG00000183684; ENSG00000141543; ENSG00000069248; ENSG00000125450; ENSG00000115875; ENSG00000113569; ENSG00000075188; ENSG00000123136; ENSG00000116754; ENSG00000058804; ENSG00000124789; ENSG00000112081; ENSG00000111581; ENSG00000162385; ENSG0000…	55706; 55110; 9688; 79902; 9775; 9295; 9972; 23279; 22794; 85406; 80145; 6426; 6429; 26097; 4116; 6431; 53371; 10189; 6428; 6432; 57122; 79023; 10212; 9631; 6427; 55746; 81929	76	75		-5.27142
5.43477e-06	0.00019971	Respiratory electron transport, ATP synthesis by chemiosmotic coupling, and heat production by uncoupling proteins.	Reactome	R-HSA-163200	ENSG00000152234; ENSG00000167792; ENSG00000124172; ENSG00000173660; ENSG00000164919; ENSG00000135390; ENSG00000166136; ENSG00000164405; ENSG00000151413; ENSG00000241468; ENSG00000154518; ENSG00000183648; ENSG00000213619; ENSG00000175567; ENSG00000143252; ENSG00000147684; ENSG00000178057; ENSG00000136463; ENSG00000131174; ENSG00000167283; ENSG00000165629; ENSG00000177646; ENSG00000116459; ENSG0000…	7384; 10632; 4705; 4722; 51204; 539; 4715; 4724; 1329; 6391; 498; 4541; 9167; 25915; 1350; 4711; 4720; 515; 1349; 4714; 518; 28976; 27089; 517; 4707; 9551; 7388; 509; 1345; 6392; 4723; 514; 7381; 80224; 506; 4697; 4712; 7351	126	123		-5.26482
6.63685e-06	0.000237508	Citrate cycle (TCA cycle) - Homo sapiens (human)	KEGG	path:hsa00020	ENSG00000062485; ENSG00000182054; ENSG00000204370; ENSG00000143252; ENSG00000014641; ENSG00000122729; ENSG00000138413; ENSG00000091483; ENSG00000163541; ENSG00000136143; ENSG00000131828; ENSG00000172340; ENSG00000100889; ENSG00000101365; ENSG00000168291	1431; 5160; 5162; 48; 3417; 3418; 3420; 4190; 2271; 8801; 8802; 8803; 5106; 6391; 6392	30	30		-5.17804
6.63685e-06	0.000237508	APC/C:Cdc20 mediated degradation of mitotic proteins	Reactome	R-HSA-176409	ENSG00000117650; ENSG00000170142; ENSG00000110200; ENSG00000094880; ENSG00000117399; ENSG00000164611; ENSG00000164109; ENSG00000175063; ENSG00000156970; ENSG00000143947; ENSG00000141552; ENSG00000053900; ENSG00000170312; ENSG00000145386; ENSG00000134057	29945; 4085; 25906; 8697; 983; 4751; 9232; 991; 51529; 891; 11065; 7324; 701; 890; 6233	31	30		-5.17804
6.72193e-06	0.000237508	Oocyte meiosis - Homo sapiens (human)	KEGG	path:hsa04114	ENSG00000162104; ENSG00000100387; ENSG00000170312; ENSG00000017427; ENSG00000117399; ENSG00000169679; ENSG00000072501; ENSG00000158402; ENSG00000213639; ENSG00000143933; ENSG00000164611; ENSG00000107758; ENSG00000135476; ENSG00000221823; ENSG00000078304; ENSG00000166851; ENSG00000071242; ENSG00000157456; ENSG00000164109; ENSG00000140443; ENSG00000198668; ENSG00000066027; ENSG00000164924; ENSG0000…	9232; 8243; 6196; 6197; 151648; 109; 115; 891; 26271; 699; 5347; 29945; 9978; 983; 801; 805; 808; 51529; 9700; 7531; 7533; 7534; 367; 5499; 5500; 5501; 5527; 5525; 3479; 3480; 5532; 5534; 9126; 9133; 991; 995; 4085; 8697	124	124		-5.17251
6.9786e-06	0.000243456	Interactions of Rev with host cellular proteins	Reactome	R-HSA-177243	ENSG00000111581; ENSG00000125450; ENSG00000085415; ENSG00000102900; ENSG00000082898; ENSG00000181163; ENSG00000113569; ENSG00000075188; ENSG00000138750; ENSG00000058804; ENSG00000124789; ENSG00000180198; ENSG00000099901; ENSG00000069248; ENSG00000132341; ENSG00000108424; ENSG00000030066	55706; 5901; 9688; 79902; 9972; 3837; 23279; 53371; 57122; 7514; 5902; 79023; 4869; 1104; 9631; 55746; 81929	37	37		-5.15623
7.41195e-06	0.000255342	Disease	Reactome	R-HSA-1643685	ENSG00000064313; ENSG00000173757; ENSG00000196419; ENSG00000082898; ENSG00000105486; ENSG00000138413; ENSG00000111358; ENSG00000100836; ENSG00000108424; ENSG00000152465; ENSG00000168036; ENSG00000102900; ENSG00000182287; ENSG00000108984; ENSG00000137076; ENSG00000161203; ENSG00000132155; ENSG00000198668; ENSG00000130724; ENSG00000160014; ENSG00000047315; ENSG00000159164; ENSG00000177565; ENSG0000…	3978; 9972; 3843; 2967; 27044; 55869; 57122; 6880; 867; 79902; 3845; 9397; 80853; 55746; 10613; 1027; 8732; 5154; 6873; 55706; 7094; 10000; 4893; 1499; 995; 3065; 293; 25920; 5894; 5159; 5608; 2549; 51564; 1500; 182; 51616; 892; 9611; 53371; 811; 5906; 10827; 2263; 1104; 8905; 7936; 6777; 10014; 102; 11052; 4000; 5436; 4001; 805; 8815; 11198; 9900; 1385; 11064; 84441; 3838; 5478; 1794; 7514; 4140…	514	506		-5.13007
8.26379e-06	0.000276237	Transport of Mature Transcript to Cytoplasm	Reactome	R-HSA-72202	ENSG00000163634; ENSG00000161547; ENSG00000085415; ENSG00000135392; ENSG00000160679; ENSG00000124193; ENSG00000111196; ENSG00000030066; ENSG00000102900; ENSG00000183684; ENSG00000141543; ENSG00000069248; ENSG00000125450; ENSG00000165934; ENSG00000115875; ENSG00000113569; ENSG00000075188; ENSG00000123136; ENSG00000116754; ENSG00000058804; ENSG00000124789; ENSG00000112081; ENSG00000111581; ENSG0000…	6426; 51692; 9972; 4116; 6428; 57122; 9631; 9295; 79902; 53371; 6432; 79023; 10212; 6431; 26097; 53981; 55746; 81929; 55110; 9688; 85406; 80145; 9775; 6427; 55706; 23279; 6429; 10189; 22794	88	85		-5.08282
8.31917e-06	0.000276237	Chromatin modifying enzymes	Reactome	R-HSA-3247509	ENSG00000120533; ENSG00000102054; ENSG00000136518; ENSG00000139154; ENSG00000080503; ENSG00000117505; ENSG00000102710; ENSG00000117139; ENSG00000135801; ENSG00000111642; ENSG00000147099; ENSG00000175792; ENSG00000089094; ENSG00000108604; ENSG00000110066; ENSG00000073614; ENSG00000140988; ENSG00000185238; ENSG00000066135; ENSG00000012817; ENSG00000187778; ENSG00000173473; ENSG00000004487; ENSG0000…	55578; 9869; 3065; 1107; 6602; 8284; 2146; 56943; 86; 5928; 84159; 26009; 6907; 55869; 6595; 1386; 8607; 57492; 6598; 10765; 4790; 27097; 339287; 23522; 79718; 10474; 9611; 10933; 121536; 10445; 51111; 5931; 80853; 1810; 5253; 60; 1108; 84864; 10943; 6187; 6871; 23028; 79723; 9682; 1788; 56970; 9643; 79960; 5927; 55167; 10362; 3276; 6603; 10196; 6880; 84678; 55929; 84444; 55193; 1019; 7468; 6605;…	274	272		-5.07992
8.31917e-06	0.000276237	Chromatin organization	Reactome	R-HSA-4839726	ENSG00000120533; ENSG00000102054; ENSG00000136518; ENSG00000139154; ENSG00000080503; ENSG00000117505; ENSG00000102710; ENSG00000117139; ENSG00000135801; ENSG00000111642; ENSG00000147099; ENSG00000175792; ENSG00000089094; ENSG00000108604; ENSG00000110066; ENSG00000073614; ENSG00000140988; ENSG00000185238; ENSG00000066135; ENSG00000012817; ENSG00000187778; ENSG00000173473; ENSG00000004487; ENSG0000…	55578; 9869; 3065; 1107; 6602; 8284; 2146; 56943; 86; 5928; 84159; 26009; 6907; 55869; 6595; 1386; 8607; 57492; 6598; 10765; 4790; 27097; 339287; 23522; 79718; 10474; 9611; 10933; 121536; 10445; 51111; 5931; 80853; 1810; 5253; 60; 1108; 84864; 10943; 6187; 6871; 23028; 79723; 9682; 1788; 56970; 9643; 79960; 5927; 55167; 10362; 3276; 6603; 10196; 6880; 84678; 55929; 84444; 55193; 1019; 7468; 6605;…	274	272		-5.07992
1.07156e-05	0.000351572	Regulation of actin cytoskeleton - Homo sapiens (human)	KEGG	path:hsa04810	ENSG00000134853; ENSG00000065534; ENSG00000160007; ENSG00000169398; ENSG00000273749; ENSG00000213639; ENSG00000133703; ENSG00000213949; ENSG00000035403; ENSG00000076928; ENSG00000181072; ENSG00000197461; ENSG00000137710; ENSG00000111229; ENSG00000084112; ENSG00000130402; ENSG00000112290; ENSG00000148180; ENSG00000077157; ENSG00000132155; ENSG00000115020; ENSG00000158195; ENSG00000143398; ENSG0000…	4628; 4627; 4638; 2149; 5154; 5156; 5159; 1072; 1073; 7430; 4659; 4660; 2934; 60; 81; 3672; 3676; 3682; 3685; 1129; 5747; 23191; 5305; 8394; 2263; 8936; 9459; 1793; 9475; 3845; 5894; 22801; 10627; 4893; 8516; 23365; 5962; 81624; 2909; 103910; 10092; 10093; 10094; 5499; 5500; 5501; 200576; 128239; 54434; 10152; 71; 9138; 10163; 55740; 7414; 7114	214	213		-4.96999
1.08755e-05	0.000352623	tRNA charging	HumanCyc	TRNA-CHARGING-PWY	ENSG00000011376; ENSG00000134684; ENSG00000134440; ENSG00000065427; ENSG00000166986; ENSG00000090861; ENSG00000133706; ENSG00000117593; ENSG00000031698; ENSG00000172053; ENSG00000136628; ENSG00000113407; ENSG00000115866; ENSG00000196305; ENSG00000137513; ENSG00000106105; ENSG00000140105	23395; 8565; 1615; 5859; 4141; 79731; 4677; 16; 6301; 51520; 7453; 2617; 3376; 2058; 55157; 3735; 6897	41	38		-4.96355
1.25198e-05	0.000401215	tRNA Aminoacylation	Reactome	R-HSA-379724	ENSG00000011376; ENSG00000134684; ENSG00000134440; ENSG00000065427; ENSG00000166986; ENSG00000090861; ENSG00000164022; ENSG00000133706; ENSG00000117593; ENSG00000031698; ENSG00000172053; ENSG00000136628; ENSG00000113407; ENSG00000115866; ENSG00000196305; ENSG00000137513; ENSG00000106105; ENSG00000140105	23395; 8565; 1615; 5859; 4141; 79731; 4677; 16; 7453; 51520; 9255; 2617; 3376; 2058; 55157; 3735; 6897; 6301	45	42		-4.9024
1.38856e-05	0.000429986	Cleavage of Growing Transcript in the Termination Region	Reactome	R-HSA-109688	ENSG00000163634; ENSG00000161547; ENSG00000115875; ENSG00000160679; ENSG00000124193; ENSG00000125835; ENSG00000100836; ENSG00000111196; ENSG00000143977; ENSG00000182004; ENSG00000136450; ENSG00000183684; ENSG00000141543; ENSG00000165934; ENSG00000135392; ENSG00000167005; ENSG00000123136; ENSG00000116754; ENSG00000108349; ENSG00000177613; ENSG00000112081; ENSG00000100028; ENSG00000119203; ENSG0000…	8106; 22794; 6426; 55110; 6635; 9295; 10212; 80145; 23283; 6634; 6429; 4116; 10189; 6428; 11051; 9775; 6427; 6637; 51692; 6628; 6432; 6431; 26097; 85406; 53981	73	70		-4.85743
1.38856e-05	0.000429986	RNA Polymerase II Transcription Termination	Reactome	R-HSA-73856	ENSG00000163634; ENSG00000161547; ENSG00000115875; ENSG00000160679; ENSG00000124193; ENSG00000125835; ENSG00000100836; ENSG00000111196; ENSG00000143977; ENSG00000182004; ENSG00000136450; ENSG00000183684; ENSG00000141543; ENSG00000165934; ENSG00000135392; ENSG00000167005; ENSG00000123136; ENSG00000116754; ENSG00000108349; ENSG00000177613; ENSG00000112081; ENSG00000100028; ENSG00000119203; ENSG0000…	8106; 22794; 6426; 55110; 6635; 9295; 10212; 80145; 23283; 6634; 6429; 4116; 10189; 6428; 11051; 9775; 6427; 6637; 51692; 6628; 6432; 6431; 26097; 85406; 53981	73	70		-4.85743
1.38856e-05	0.000429986	Post-Elongation Processing of the Transcript	Reactome	R-HSA-76044	ENSG00000163634; ENSG00000161547; ENSG00000115875; ENSG00000160679; ENSG00000124193; ENSG00000125835; ENSG00000100836; ENSG00000111196; ENSG00000143977; ENSG00000182004; ENSG00000136450; ENSG00000183684; ENSG00000141543; ENSG00000165934; ENSG00000135392; ENSG00000167005; ENSG00000123136; ENSG00000116754; ENSG00000108349; ENSG00000177613; ENSG00000112081; ENSG00000100028; ENSG00000119203; ENSG0000…	8106; 22794; 6426; 55110; 6635; 9295; 10212; 80145; 23283; 6634; 6429; 4116; 10189; 6428; 11051; 9775; 6427; 6637; 51692; 6628; 6432; 6431; 26097; 85406; 53981	73	70		-4.85743
1.69848e-05	0.000520113	RNA Polymerase II Transcription	Reactome	R-HSA-73857	ENSG00000111358; ENSG00000163634; ENSG00000092201; ENSG00000115875; ENSG00000187325; ENSG00000160679; ENSG00000124193; ENSG00000125835; ENSG00000064313; ENSG00000100836; ENSG00000111196; ENSG00000143977; ENSG00000135392; ENSG00000111880; ENSG00000161547; ENSG00000182004; ENSG00000188986; ENSG00000183684; ENSG00000141543; ENSG00000149136; ENSG00000101158; ENSG00000273841; ENSG00000165934; ENSG0000…	6426; 51692; 6872; 4116; 25920; 6428; 6880; 9295; 123169; 79577; 51616; 11198; 6878; 11051; 7936; 10212; 6431; 26097; 55110; 85406; 80145; 6432; 23283; 6635; 8732; 6827; 2967; 9775; 4300; 6427; 6637; 6873; 6749; 5431; 51497; 6628; 6634; 6429; 8106; 10189; 22794; 53981; 5436; 80349	163	157		-4.76994
1.79888e-05	0.000544805	Propanoate metabolism - Homo sapiens (human)	KEGG	path:hsa00640	ENSG00000083123; ENSG00000146085; ENSG00000075239; ENSG00000114054; ENSG00000093144; ENSG00000163541; ENSG00000172340; ENSG00000154930; ENSG00000113790; ENSG00000117054; ENSG00000175198; ENSG00000111716; ENSG00000278540; ENSG00000120437; ENSG00000136143	31; 34; 38; 39; 1962; 84532; 55862; 594; 8801; 8802; 8803; 5095; 5096; 4594; 3945	32	32		-4.745
2.01574e-05	0.000603846	MECP2 and Associated Rett Syndrome	Wikipathways	WP3584	ENSG00000185591; ENSG00000108055; ENSG00000221869; ENSG00000118260; ENSG00000096060; ENSG00000147133; ENSG00000106462; ENSG00000167244; ENSG00000137154; ENSG00000169813; ENSG00000141027; ENSG00000138336; ENSG00000134986; ENSG00000134748; ENSG00000172845; ENSG00000116478; ENSG00000187605; ENSG00000168769; ENSG00000155511; ENSG00000196712; ENSG00000033170; ENSG00000169045; ENSG00000102974	9126; 9611; 3065; 6872; 10664; 1052; 84950; 54790; 200424; 6667; 3185; 3187; 80312; 2289; 2890; 3481; 6670; 9315; 4763; 6194; 2146; 1385; 2530	63	63		-4.69557
2.18443e-05	0.000647344	DNA replication - Homo sapiens (human)	KEGG	path:hsa03030	ENSG00000076003; ENSG00000073111; ENSG00000104889; ENSG00000105486; ENSG00000112118; ENSG00000100297; ENSG00000101868; ENSG00000136104; ENSG00000198056; ENSG00000111445; ENSG00000133119; ENSG00000168496; ENSG00000106028; ENSG00000163918; ENSG00000104738; ENSG00000166508	79621; 3978; 10535; 5422; 5557; 2237; 5985; 4175; 4171; 4172; 4173; 4174; 4176; 6742; 5983; 5984	36	36		-4.66066
2.26363e-05	0.000663678	E2F transcription factor network	PID	e2f_pathway	ENSG00000080839; ENSG00000170312; ENSG00000185591; ENSG00000100811; ENSG00000101868; ENSG00000080503; ENSG00000139687; ENSG00000111276; ENSG00000228716; ENSG00000145386; ENSG00000163781; ENSG00000176890; ENSG00000162521; ENSG00000103479; ENSG00000101057; ENSG00000094916; ENSG00000112118; ENSG00000112290; ENSG00000012048; ENSG00000120868; ENSG00000116478; ENSG00000167900; ENSG00000167325; ENSG0000…	5934; 3065; 5925; 6241; 4605; 983; 1027; 317; 672; 11073; 5933; 1031; 6667; 5422; 5928; 7298; 23468; 7083; 6595; 5902; 6240; 890; 4172; 8936; 7528; 1719	79	76		-4.64519
2.66947e-05	0.000751801	Infectious disease	Reactome	R-HSA-5663205	ENSG00000100387; ENSG00000064313; ENSG00000092201; ENSG00000085415; ENSG00000196419; ENSG00000213246; ENSG00000187325; ENSG00000130724; ENSG00000105486; ENSG00000175334; ENSG00000143933; ENSG00000100836; ENSG00000170248; ENSG00000079246; ENSG00000108424; ENSG00000152465; ENSG00000111880; ENSG00000168036; ENSG00000188986; ENSG00000179218; ENSG00000138750; ENSG00000182287; ENSG00000030066; ENSG0000…	3978; 6872; 8732; 293; 9972; 292; 8815; 11198; 2547; 808; 25920; 9900; 10015; 1175; 57122; 6880; 9631; 5608; 801; 79902; 1500; 27243; 3837; 11168; 5478; 1794; 9397; 7514; 3843; 53371; 6878; 811; 6749; 79023; 9978; 8106; 55746; 81929; 9688; 7936; 805; 1173; 2237; 8905; 4869; 6827; 5902; 6873; 1104; 5431; 3838; 55706; 5901; 51497; 23279; 867; 1499; 51616; 7520; 6233; 2967; 5436	254	250		-4.57357
2.67331e-05	0.000751801	SeMet incorporation into proteins	Reactome	R-HSA-2408517	ENSG00000065427; ENSG00000166986; ENSG00000136628; ENSG00000164022; ENSG00000133706; ENSG00000196305; ENSG00000115866; ENSG00000172053	5859; 51520; 1615; 4141; 9255; 3376; 2058; 3735	13	11		-4.57295
2.67331e-05	0.000751801	role of ran in mitotic spindle regulation	BioCarta	ranmspathway	ENSG00000163808; ENSG00000137497; ENSG00000088325; ENSG00000180198; ENSG00000099901; ENSG00000132341; ENSG00000108424; ENSG00000182481	5902; 56992; 5901; 3838; 4926; 1104; 22974; 3837	11	11		-4.57295
2.67331e-05	0.000751801	Establishment of Sister Chromatid Cohesion	Reactome	R-HSA-2468052	ENSG00000108055; ENSG00000118007; ENSG00000101972; ENSG00000062650; ENSG00000146670; ENSG00000072501; ENSG00000164754; ENSG00000171320	10735; 9126; 8243; 157570; 113130; 5885; 23063; 10274	12	11		-4.57295
2.84364e-05	0.000786593	Rev-mediated nuclear export of HIV RNA	Reactome	R-HSA-165054	ENSG00000111581; ENSG00000085415; ENSG00000102900; ENSG00000082898; ENSG00000113569; ENSG00000075188; ENSG00000138750; ENSG00000058804; ENSG00000124789; ENSG00000180198; ENSG00000099901; ENSG00000069248; ENSG00000132341; ENSG00000125450; ENSG00000030066	55706; 5901; 9688; 79902; 9972; 23279; 53371; 57122; 7514; 5902; 79023; 1104; 9631; 55746; 81929	33	33		-4.54613
2.88265e-05	0.000786593	snRNP Assembly	Reactome	R-HSA-191859	ENSG00000125835; ENSG00000111581; ENSG00000100028; ENSG00000064703; ENSG00000085415; ENSG00000182004; ENSG00000102900; ENSG00000113569; ENSG00000074201; ENSG00000075188; ENSG00000092208; ENSG00000125743; ENSG00000138750; ENSG00000058804; ENSG00000143977; ENSG00000124789; ENSG00000069248; ENSG00000125450; ENSG00000030066; ENSG00000167088	55706; 9688; 79902; 6635; 9972; 23279; 11218; 6634; 53371; 8487; 57122; 6633; 79023; 6637; 6628; 9631; 6632; 1207; 55746; 81929	52	52		-4.54021
2.88265e-05	0.000786593	Metabolism of non-coding RNA	Reactome	R-HSA-194441	ENSG00000125835; ENSG00000111581; ENSG00000100028; ENSG00000064703; ENSG00000085415; ENSG00000182004; ENSG00000102900; ENSG00000113569; ENSG00000074201; ENSG00000075188; ENSG00000092208; ENSG00000125743; ENSG00000138750; ENSG00000058804; ENSG00000143977; ENSG00000124789; ENSG00000069248; ENSG00000125450; ENSG00000030066; ENSG00000167088	55706; 9688; 79902; 6635; 9972; 23279; 11218; 6634; 53371; 8487; 57122; 6633; 79023; 6637; 6628; 9631; 6632; 1207; 55746; 81929	52	52		-4.54021
3.27753e-05	0.000885575	RHO GTPases activate PAKs	Reactome	R-HSA-5627123	ENSG00000196924; ENSG00000065534; ENSG00000160014; ENSG00000133026; ENSG00000092841; ENSG00000100345; ENSG00000213639; ENSG00000118680; ENSG00000143933; ENSG00000077157; ENSG00000198668; ENSG00000058272	801; 805; 2316; 103910; 5500; 4637; 4628; 4627; 4660; 808; 4659; 4638	23	23		-4.48445
3.31706e-05	0.000887556	SUMOylation of DNA replication proteins	Reactome	R-HSA-4615885	ENSG00000103275; ENSG00000116030; ENSG00000111581; ENSG00000085415; ENSG00000102900; ENSG00000113569; ENSG00000188612; ENSG00000075188; ENSG00000077097; ENSG00000138750; ENSG00000058804; ENSG00000124789; ENSG00000069248; ENSG00000125450; ENSG00000030066; ENSG00000131747	55706; 7329; 9688; 79902; 9972; 23279; 7341; 7155; 53371; 57122; 6613; 79023; 9631; 7153; 55746; 81929	38	37		-4.47925
3.70211e-05	0.000981059	Regulation of cytoplasmic and nuclear SMAD2/3 signaling	PID	smad2_3pathway	ENSG00000103275; ENSG00000160014; ENSG00000175215; ENSG00000143933; ENSG00000124789; ENSG00000144579; ENSG00000095015; ENSG00000108424; ENSG00000198668; ENSG00000141646; ENSG00000182481	9972; 58190; 4214; 10106; 801; 7329; 4089; 3838; 805; 3837; 808	20	20		-4.43155
3.77722e-05	0.00099143	Coregulation of Androgen receptor activity	PID	ar_pathway	ENSG00000196419; ENSG00000175215; ENSG00000196628; ENSG00000144579; ENSG00000079246; ENSG00000120899; ENSG00000168036; ENSG00000004487; ENSG00000148180; ENSG00000100105; ENSG00000157500; ENSG00000112658; ENSG00000177425; ENSG00000103275; ENSG00000177189; ENSG00000140682; ENSG00000012048; ENSG00000169083; ENSG00000144744; ENSG00000253729; ENSG00000064012; ENSG00000135486	23598; 6925; 5591; 23028; 58190; 672; 367; 7329; 5074; 2547; 3178; 841; 6197; 9039; 2934; 7520; 10106; 26060; 7041; 1499; 6722; 2185	61	61		-4.42283
3.87783e-05	0.00100077	Warburg Effect	SMPDB	SMP00654	ENSG00000142657; ENSG00000163931; ENSG00000160211; ENSG00000062485; ENSG00000204370; ENSG00000143252; ENSG00000014641; ENSG00000122729; ENSG00000138413; ENSG00000172340; ENSG00000163541; ENSG00000153574; ENSG00000131828; ENSG00000074800; ENSG00000091483; ENSG00000105281; ENSG00000101365; ENSG00000168291	2023; 5160; 5162; 1431; 3420; 8802; 8801; 6391; 6392; 2271; 4190; 6510; 7086; 22934; 2539; 5226; 48; 3417	45	45		-4.41141
3.88544e-05	0.00100077	Polo-like kinase mediated events	Reactome	R-HSA-156711	ENSG00000166851; ENSG00000166483; ENSG00000157456; ENSG00000158402; ENSG00000101057; ENSG00000189308; ENSG00000111206; ENSG00000117724; ENSG00000162521; ENSG00000134057	132660; 995; 891; 9133; 1063; 2305; 5347; 4605; 5928; 7465	17	17		-4.41056
3.98428e-05	0.00101673	mRNA Splicing - Minor Pathway	Reactome	R-HSA-72165	ENSG00000115524; ENSG00000125835; ENSG00000100028; ENSG00000189091; ENSG00000204392; ENSG00000161547; ENSG00000182004; ENSG00000174231; ENSG00000168002; ENSG00000115875; ENSG00000047315; ENSG00000108883; ENSG00000125743; ENSG00000115128; ENSG00000060688; ENSG00000144028; ENSG00000143977; ENSG00000124193; ENSG00000136450; ENSG00000167088	23450; 23020; 6635; 10594; 6427; 6432; 6426; 57819; 6634; 9343; 6633; 6637; 51639; 6628; 6431; 23451; 5436; 6632; 5431; 9410	53	53		-4.39965
4.03539e-05	0.00102032	G2/M Checkpoints	Reactome	R-HSA-69481	ENSG00000108953; ENSG00000104320; ENSG00000170312; ENSG00000166483; ENSG00000149554; ENSG00000112118; ENSG00000163322; ENSG00000158402; ENSG00000188486; ENSG00000097046; ENSG00000136492; ENSG00000113456; ENSG00000157456; ENSG00000166508; ENSG00000133119; ENSG00000163781; ENSG00000116030; ENSG00000164924; ENSG00000076003; ENSG00000073111; ENSG00000109685; ENSG00000100297; ENSG00000115942; ENSG0000…	995; 7341; 80010; 983; 7157; 4175; 51512; 3014; 9133; 580; 4171; 5810; 8317; 4174; 4999; 5985; 4173; 4176; 11073; 83990; 672; 84142; 10926; 7531; 1111; 7465; 5983; 7534; 7468; 891; 4683; 5984; 4172; 7533; 9656	121	119		-4.39411
4.08724e-05	0.00102404	HIV Infection	Reactome	R-HSA-162906	ENSG00000100387; ENSG00000111358; ENSG00000092201; ENSG00000085415; ENSG00000196419; ENSG00000196262; ENSG00000130724; ENSG00000105486; ENSG00000175334; ENSG00000064313; ENSG00000079246; ENSG00000108424; ENSG00000152465; ENSG00000111880; ENSG00000102900; ENSG00000168496; ENSG00000182287; ENSG00000030066; ENSG00000134516; ENSG00000101158; ENSG00000149136; ENSG00000069248; ENSG00000273841; ENSG0000…	3978; 6872; 293; 6827; 9972; 8815; 11198; 2967; 2547; 10015; 1175; 57122; 6880; 9631; 79902; 27243; 3837; 51616; 5478; 292; 1794; 9397; 7514; 53371; 6878; 9978; 55746; 81929; 9688; 1173; 2237; 8905; 4869; 8732; 79023; 5902; 6873; 1104; 6749; 5431; 7936; 55706; 5901; 25920; 51497; 23279; 11168; 7520; 6233; 5436	196	192		-4.38857
4.27706e-05	0.00106194	Integrin	INOH	None	ENSG00000060718; ENSG00000135905; ENSG00000134871; ENSG00000169398; ENSG00000213949; ENSG00000111799; ENSG00000035403; ENSG00000108055; ENSG00000076716; ENSG00000134516; ENSG00000137076; ENSG00000132155; ENSG00000182492; ENSG00000084636; ENSG00000116473; ENSG00000169439; ENSG00000187498; ENSG00000049540; ENSG00000130635; ENSG00000137809; ENSG00000138448; ENSG00000213281; ENSG00000129675; ENSG0000…	3676; 3682; 5894; 1278; 3845; 1282; 3672; 1277; 1301; 2006; 1794; 55619; 1281; 5906; 60; 80781; 1284; 2239; 22801; 9459; 7414; 83660; 1307; 9126; 1793; 633; 7094; 6383; 5747; 4893; 8516; 3685; 176; 1290; 1303; 1289	124	124		-4.36885
4.38817e-05	0.00107025	Nuclear import of Rev protein	Reactome	R-HSA-180746	ENSG00000111581; ENSG00000125450; ENSG00000085415; ENSG00000102900; ENSG00000113569; ENSG00000181163; ENSG00000075188; ENSG00000138750; ENSG00000058804; ENSG00000124789; ENSG00000180198; ENSG00000069248; ENSG00000132341; ENSG00000108424; ENSG00000030066	55706; 5901; 9688; 79902; 9972; 3837; 23279; 53371; 57122; 79023; 4869; 1104; 9631; 55746; 81929	34	34		-4.35772
4.38817e-05	0.00107025	Nuclear Pore Complex (NPC) Disassembly	Reactome	R-HSA-3301854	ENSG00000111581; ENSG00000170312; ENSG00000085415; ENSG00000157456; ENSG00000102900; ENSG00000113569; ENSG00000119638; ENSG00000075188; ENSG00000138750; ENSG00000058804; ENSG00000124789; ENSG00000069248; ENSG00000125450; ENSG00000030066; ENSG00000134057	55706; 9688; 79902; 9972; 23279; 9133; 983; 91754; 891; 53371; 57122; 79023; 9631; 55746; 81929	34	34		-4.35772
4.50925e-05	0.00109013	Mitotic G1-G1/S phases	Reactome	R-HSA-453279	ENSG00000080839; ENSG00000170312; ENSG00000166483; ENSG00000101868; ENSG00000006634; ENSG00000097046; ENSG00000139687; ENSG00000147883; ENSG00000145604; ENSG00000166508; ENSG00000111276; ENSG00000145386; ENSG00000157540; ENSG00000189308; ENSG00000162521; ENSG00000103479; ENSG00000076003; ENSG00000073111; ENSG00000112118; ENSG00000100297; ENSG00000115942; ENSG00000104738; ENSG00000135446; ENSG0000…	5934; 3065; 5925; 983; 5928; 890; 4175; 6502; 1031; 1859; 4171; 5422; 8317; 1027; 4174; 5933; 4999; 1019; 1030; 4173; 4176; 10926; 7465; 10000; 5557; 891; 132660; 4172; 6233	92	92		-4.3459
4.605e-05	0.00109409	Photodynamic therapy-induced unfolded protein response	Wikipathways	WP3613	ENSG00000134440; ENSG00000170142; ENSG00000044574; ENSG00000144895; ENSG00000090520; ENSG00000166598; ENSG00000179218; ENSG00000140105; ENSG00000070669; ENSG00000143870; ENSG00000134109; ENSG00000100219; ENSG00000128272	3309; 83939; 7324; 7453; 4677; 7494; 811; 10130; 468; 440; 7184; 9695; 51726	27	27		-4.33677
4.605e-05	0.00109409	The oncogenic action of 2-hydroxyglutarate	SMPDB	SMP02291	ENSG00000062485; ENSG00000182054; ENSG00000204370; ENSG00000143252; ENSG00000122729; ENSG00000138413; ENSG00000172340; ENSG00000163541; ENSG00000138336; ENSG00000131828; ENSG00000091483; ENSG00000101365; ENSG00000168291	5160; 5162; 1431; 3420; 8802; 8801; 2271; 6391; 6392; 3417; 3418; 80312; 48	27	27		-4.33677
5.02654e-05	0.00118403	Host Interactions of HIV factors	Reactome	R-HSA-162909	ENSG00000100387; ENSG00000085415; ENSG00000082898; ENSG00000175334; ENSG00000108424; ENSG00000030066; ENSG00000111581; ENSG00000102900; ENSG00000182287; ENSG00000134516; ENSG00000161203; ENSG00000125450; ENSG00000113569; ENSG00000042753; ENSG00000164985; ENSG00000124789; ENSG00000069248; ENSG00000075188; ENSG00000005022; ENSG00000143947; ENSG00000181163; ENSG00000196262; ENSG00000138750; ENSG0000…	293; 9972; 292; 8815; 1175; 57122; 4869; 9631; 79902; 3837; 11168; 5478; 1794; 7514; 53371; 79023; 9978; 55746; 81929; 9688; 1173; 8905; 5902; 1104; 55706; 5901; 23279; 6233	91	88		-4.29873
5.48679e-05	0.00126013	ATM Signaling Network in Development and Disease	Wikipathways	WP3878	ENSG00000080345; ENSG00000104320; ENSG00000143815; ENSG00000170312; ENSG00000119383; ENSG00000149554; ENSG00000178999; ENSG00000169679; ENSG00000205581; ENSG00000253729; ENSG00000188486; ENSG00000011485; ENSG00000115966; ENSG00000072501; ENSG00000137337; ENSG00000160211; ENSG00000132356; ENSG00000109320	983; 55183; 5524; 1111; 9212; 699; 5562; 3930; 3150; 5536; 8243; 4790; 5591; 4683; 3014; 2539; 9656; 1386	46	46		-4.26068
5.48679e-05	0.00126013	RhoA signaling pathway	PID	rhoa_pathway	ENSG00000129219; ENSG00000092820; ENSG00000143398; ENSG00000107643; ENSG00000137710; ENSG00000111276; ENSG00000142871; ENSG00000122966; ENSG00000115966; ENSG00000171862; ENSG00000134318; ENSG00000196588; ENSG00000137076; ENSG00000108984; ENSG00000112658; ENSG00000035403; ENSG00000058272; ENSG00000172757	5962; 8394; 7094; 9475; 5599; 1386; 11113; 57591; 3491; 5338; 7430; 1072; 7414; 5728; 5608; 1027; 4659; 6722	47	46		-4.26068
5.48679e-05	0.00126013	Fanconi anemia pathway	PID	fanconi_pathway	ENSG00000113456; ENSG00000104320; ENSG00000114315; ENSG00000149554; ENSG00000162607; ENSG00000133119; ENSG00000144554; ENSG00000112039; ENSG00000188486; ENSG00000012048; ENSG00000111445; ENSG00000140525; ENSG00000163781; ENSG00000187741; ENSG00000178966; ENSG00000163918; ENSG00000077152; ENSG00000136492	29089; 3014; 5810; 1111; 672; 11073; 7398; 5985; 5983; 2178; 80010; 5984; 55215; 2177; 3280; 4683; 83990; 2175	46	46		-4.26068
6.30084e-05	0.00143513	Validated targets of C-MYC transcriptional activation	PID	myc_activpathway	ENSG00000115738; ENSG00000136518; ENSG00000072274; ENSG00000060982; ENSG00000175792; ENSG00000165672; ENSG00000142676; ENSG00000088205; ENSG00000108312; ENSG00000089685; ENSG00000273841; ENSG00000170854; ENSG00000104320; ENSG00000144354; ENSG00000136381; ENSG00000135446; ENSG00000084774; ENSG00000074800; ENSG00000115053; ENSG00000183207; ENSG00000181163; ENSG00000087088; ENSG00000141510; ENSG0000…	4089; 4691; 7037; 586; 581; 86; 7083; 6880; 4869; 8607; 790; 7157; 8886; 83879; 7343; 332; 4683; 84864; 3398; 5757; 1019; 1104; 2023; 3658; 6135; 891; 10856; 10935	90	89		-4.2006
6.6231e-05	0.00148401	Regulation of APC/C activators between G1/S and early anaphase	Reactome	R-HSA-176408	ENSG00000166851; ENSG00000170312; ENSG00000170142; ENSG00000110200; ENSG00000094880; ENSG00000117399; ENSG00000112029; ENSG00000164109; ENSG00000175063; ENSG00000156970; ENSG00000143947; ENSG00000141552; ENSG00000053900; ENSG00000145386; ENSG00000134057	29945; 5347; 4085; 25906; 8697; 983; 991; 51529; 891; 11065; 7324; 701; 890; 6233; 26271	36	35		-4.17894
6.6231e-05	0.00148401	Interactions of Vpr with host cellular proteins	Reactome	R-HSA-176033	ENSG00000111581; ENSG00000175334; ENSG00000164985; ENSG00000085415; ENSG00000102900; ENSG00000113569; ENSG00000075188; ENSG00000005022; ENSG00000138750; ENSG00000058804; ENSG00000124789; ENSG00000069248; ENSG00000169100; ENSG00000125450; ENSG00000030066	55706; 9688; 79902; 293; 9972; 23279; 292; 53371; 11168; 57122; 8815; 79023; 9631; 55746; 81929	35	35		-4.17894
6.96321e-05	0.00153525	Chk1/Chk2(Cds1) mediated inactivation of Cyclin B:Cdk1 complex	Reactome	R-HSA-75035	ENSG00000164924; ENSG00000108953; ENSG00000170312; ENSG00000166483; ENSG00000149554; ENSG00000158402; ENSG00000128245; ENSG00000134057	995; 7534; 7533; 1111; 891; 7531; 983; 7465	12	12		-4.15719
6.96321e-05	0.00153525	Condensation of Prometaphase Chromosomes	Reactome	R-HSA-2514853	ENSG00000010292; ENSG00000157456; ENSG00000113810; ENSG00000136824; ENSG00000170312; ENSG00000121152; ENSG00000134057; ENSG00000109805	10051; 10592; 891; 9133; 64151; 9918; 23397; 983	12	12		-4.15719
7.42304e-05	0.00161717	APC:Cdc20 mediated degradation of cell cycle proteins prior to satisfation of the cell cycle checkpoint	Reactome	R-HSA-179419	ENSG00000117650; ENSG00000170142; ENSG00000110200; ENSG00000094880; ENSG00000117399; ENSG00000164109; ENSG00000175063; ENSG00000156970; ENSG00000141552; ENSG00000053900; ENSG00000170312; ENSG00000145386; ENSG00000143947	29945; 4085; 25906; 8697; 983; 4751; 991; 51529; 11065; 7324; 701; 890; 6233	29	28		-4.12942
7.55208e-05	0.00161717	FOXM1 transcription factor network	PID	foxm1pathway	ENSG00000139687; ENSG00000166851; ENSG00000170312; ENSG00000089685; ENSG00000145604; ENSG00000178999; ENSG00000111206; ENSG00000115163; ENSG00000157456; ENSG00000135446; ENSG00000101224; ENSG00000185591; ENSG00000117650; ENSG00000180447; ENSG00000145386; ENSG00000117724; ENSG00000134057	5347; 2619; 5925; 983; 994; 891; 6502; 9133; 9212; 4751; 1019; 6667; 1058; 890; 332; 2305; 1063	43	43		-4.12193
7.56947e-05	0.00161717	Formation of ATP by chemiosmotic coupling	Reactome	R-HSA-163210	ENSG00000165629; ENSG00000116459; ENSG00000124172; ENSG00000241468; ENSG00000135390; ENSG00000241837; ENSG00000152234; ENSG00000154518; ENSG00000167283; ENSG00000110955	515; 509; 9551; 506; 539; 518; 498; 517; 10632; 514	18	18		-4.12093
7.56947e-05	0.00161717	TCA cycle	HumanCyc	PWY66-398	ENSG00000062485; ENSG00000204370; ENSG00000143252; ENSG00000014641; ENSG00000122729; ENSG00000172340; ENSG00000163541; ENSG00000101365; ENSG00000091483; ENSG00000136143	8803; 8801; 6392; 1431; 4190; 48; 2271; 3420; 6391; 8802	18	18		-4.12093
7.82636e-05	0.00165919	the prc2 complex sets long-term gene silencing through modification of histone tails	BioCarta	prc2pathway	ENSG00000102054; ENSG00000116478; ENSG00000100811; ENSG00000111752; ENSG00000132475; ENSG00000106462; ENSG00000204227; ENSG00000196591; ENSG00000162521	3066; 7528; 3021; 3065; 6015; 5931; 5928; 1911; 2146	18	15		-4.10644
8.41941e-05	0.00177129	HIV Life Cycle	Reactome	R-HSA-162587	ENSG00000111358; ENSG00000092201; ENSG00000085415; ENSG00000196419; ENSG00000196262; ENSG00000130724; ENSG00000105486; ENSG00000175334; ENSG00000064313; ENSG00000079246; ENSG00000152465; ENSG00000111880; ENSG00000188986; ENSG00000030066; ENSG00000168496; ENSG00000101158; ENSG00000149136; ENSG00000069248; ENSG00000273841; ENSG00000147133; ENSG00000082898; ENSG00000170248; ENSG00000047315; ENSG0000…	6872; 6827; 9972; 8815; 11198; 2547; 57122; 6880; 9631; 25920; 79902; 27243; 11168; 5478; 9397; 7514; 53371; 6878; 79023; 10015; 55746; 81929; 9688; 2237; 3978; 8732; 2967; 5902; 6873; 1104; 6749; 5431; 7936; 55706; 5901; 51497; 23279; 51616; 7520; 6233; 5436	155	152		-4.07472
8.81614e-05	0.00181323	DNA strand elongation	Reactome	R-HSA-69190	ENSG00000076003; ENSG00000073111; ENSG00000133119; ENSG00000105486; ENSG00000112118; ENSG00000100297; ENSG00000101868; ENSG00000198056; ENSG00000104738; ENSG00000111445; ENSG00000131153; ENSG00000163918; ENSG00000166508; ENSG00000168496	5422; 4175; 4174; 5983; 5557; 5985; 4173; 3978; 4171; 2237; 5984; 4172; 4176; 51659	32	32		-4.05472
8.81614e-05	0.00181323	Citrate cycle	INOH	None	ENSG00000143252; ENSG00000075239; ENSG00000204370; ENSG00000062485; ENSG00000014641; ENSG00000122729; ENSG00000091483; ENSG00000163541; ENSG00000136143; ENSG00000074800; ENSG00000172340; ENSG00000100889; ENSG00000120437; ENSG00000101365	8803; 2023; 3420; 8802; 6392; 6391; 2271; 8801; 39; 5106; 4190; 48; 1431; 38	32	32		-4.05472
8.81614e-05	0.00181323	Gastric Cancer Network 2	Wikipathways	WP2363	ENSG00000116161; ENSG00000143815; ENSG00000168036; ENSG00000145287; ENSG00000141510; ENSG00000156802; ENSG00000176619; ENSG00000113460; ENSG00000175063; ENSG00000133119; ENSG00000140525; ENSG00000131747; ENSG00000163918; ENSG00000077152	27101; 7157; 5983; 55299; 7153; 5984; 3930; 55215; 29089; 84823; 1499; 11065; 29028; 51316	32	32		-4.05472
9.3292e-05	0.00190454	DNA Replication	Reactome	R-HSA-69306	ENSG00000139687; ENSG00000166508; ENSG00000076003; ENSG00000143947; ENSG00000073111; ENSG00000133119; ENSG00000115942; ENSG00000111276; ENSG00000100297; ENSG00000101868; ENSG00000198056; ENSG00000006634; ENSG00000111445; ENSG00000131153; ENSG00000145386; ENSG00000163918; ENSG00000112118; ENSG00000104738; ENSG00000097046; ENSG00000105486; ENSG00000168496	10926; 5422; 5925; 8317; 4175; 1027; 4174; 4999; 5983; 5557; 5985; 4173; 3978; 4171; 2237; 5984; 890; 4172; 6233; 4176; 51659	60	60		-4.03016
9.52842e-05	0.00193091	Primary Focal Segmental Glomerulosclerosis FSGS	Wikipathways	WP2572	ENSG00000107984; ENSG00000169756; ENSG00000149571; ENSG00000169398; ENSG00000035403; ENSG00000168036; ENSG00000106976; ENSG00000111276; ENSG00000152818; ENSG00000170421; ENSG00000130402; ENSG00000196549; ENSG00000137672; ENSG00000197702; ENSG00000166333; ENSG00000137076; ENSG00000170558; ENSG00000138448; ENSG00000148773; ENSG00000100345; ENSG00000070018; ENSG00000138193; ENSG00000101384; ENSG0000…	3611; 4311; 84623; 4627; 5747; 81; 7402; 7094; 4040; 3856; 51196; 7225; 182; 1759; 7414; 22943; 1499; 55742; 1027; 3685; 4643; 3987; 4288; 1000	73	73		-4.02098
9.79757e-05	0.00197096	Cilium Assembly	Reactome	R-HSA-5617833	ENSG00000108953; ENSG00000166226; ENSG00000170312; ENSG00000094631; ENSG00000138002; ENSG00000167552; ENSG00000083312; ENSG00000142731; ENSG00000214413; ENSG00000068885; ENSG00000117650; ENSG00000118965; ENSG00000166037; ENSG00000168385; ENSG00000005249; ENSG00000166851; ENSG00000196230; ENSG00000120438; ENSG00000070367; ENSG00000173588; ENSG00000101052; ENSG00000092036; ENSG00000150753; ENSG0000…	79989; 5347; 57560; 983; 9702; 51134; 27077; 60412; 5577; 28981; 26160; 4735; 7846; 10576; 3842; 79659; 80321; 55764; 11064; 112752; 9662; 123016; 10575; 10640; 4751; 22832; 57539; 10733; 54930; 54903; 57545; 92482; 51668; 51098; 79598; 7531; 7840; 121441; 22948; 54820; 200894; 10013; 89891; 10540; 403; 115106; 6950; 203068	192	188		-4.00888
0.000109745	0.00219172	Mitochondrial translation initiation	Reactome	R-HSA-5368286	ENSG00000182180; ENSG00000243147; ENSG00000112110; ENSG00000113048; ENSG00000132300; ENSG00000174547; ENSG00000102738; ENSG00000120333; ENSG00000137547; ENSG00000090263; ENSG00000116898; ENSG00000082515; ENSG00000172172; ENSG00000143314; ENSG00000169288; ENSG00000135972; ENSG00000086504; ENSG00000085760; ENSG00000114686; ENSG00000136522; ENSG00000143436; ENSG00000111639; ENSG00000166902; ENSG0000…	51021; 29074; 10240; 63931; 55037; 84311; 29088; 51258; 64965; 11222; 4528; 51650; 28998; 65003; 10573; 51642; 79590; 54948; 23107; 65005; 51081; 92259; 29093; 65008; 57129; 64960; 9553	88	87		-3.95962
0.000116202	0.00228752	The oncogenic action of L-2-hydroxyglutarate in Hydroxygluaricaciduria	SMPDB	SMP02358	ENSG00000062485; ENSG00000182054; ENSG00000204370; ENSG00000143252; ENSG00000122729; ENSG00000138413; ENSG00000172340; ENSG00000163541; ENSG00000138336; ENSG00000131828; ENSG00000091483; ENSG00000101365; ENSG00000168291	5160; 5162; 1431; 3420; 8802; 8801; 2271; 6391; 6392; 48; 3417; 3418; 80312	29	29		-3.93479
0.000116202	0.00228752	BARD1 signaling events	PID	bard1pathway	ENSG00000104320; ENSG00000181163; ENSG00000196419; ENSG00000012048; ENSG00000141510; ENSG00000182944; ENSG00000112039; ENSG00000253729; ENSG00000138376; ENSG00000144554; ENSG00000163781; ENSG00000187741; ENSG00000079246	7157; 5591; 672; 11073; 2130; 2547; 2178; 580; 4683; 7520; 2177; 4869; 2175	30	29		-3.93479
0.000122203	0.00234336	ErbB1 downstream signaling	PID	erbb1_downstream_pathway	ENSG00000108953; ENSG00000107643; ENSG00000169967; ENSG00000143933; ENSG00000162302; ENSG00000241553; ENSG00000118260; ENSG00000132155; ENSG00000198668; ENSG00000154229; ENSG00000112658; ENSG00000164924; ENSG00000158195; ENSG00000160014; ENSG00000137154; ENSG00000177189; ENSG00000138071; ENSG00000115966; ENSG00000109458; ENSG00000095015; ENSG00000213281; ENSG00000115091; ENSG00000111229; ENSG0000…	8986; 81624; 805; 10096; 5578; 1386; 808; 5894; 1385; 3845; 6722; 2549; 801; 7534; 5536; 466; 10092; 5599; 6197; 5338; 6194; 2059; 10163; 10097; 7533; 7531; 4893; 10094; 4214; 10746; 10093	107	106		-3.91292
0.00012244	0.00234336	Oxidative phosphorylation	Wikipathways	WP623	ENSG00000152234; ENSG00000167792; ENSG00000189043; ENSG00000241468; ENSG00000135390; ENSG00000147684; ENSG00000166136; ENSG00000136521; ENSG00000164258; ENSG00000241837; ENSG00000116459; ENSG00000130414; ENSG00000158864; ENSG00000154518; ENSG00000167283; ENSG00000198695; ENSG00000165264; ENSG00000183648; ENSG00000110955; ENSG00000213619; ENSG00000124172	498; 4723; 4707; 4705; 4697; 4720; 4722; 506; 4711; 4724; 4541; 4714; 4715; 4712; 515; 514; 518; 517; 9551; 10632; 539	61	61		-3.91208
0.00012244	0.00234336	mRNA 3,-end processing	Reactome	R-HSA-72187	ENSG00000161547; ENSG00000135392; ENSG00000162385; ENSG00000163634; ENSG00000119203; ENSG00000165934; ENSG00000115875; ENSG00000183684; ENSG00000124193; ENSG00000167005; ENSG00000123136; ENSG00000116754; ENSG00000108349; ENSG00000141543; ENSG00000177613; ENSG00000100836; ENSG00000111196; ENSG00000116350; ENSG00000136450; ENSG00000160679; ENSG00000112081	8106; 6426; 51692; 9295; 6432; 80145; 23283; 6429; 55110; 4116; 10189; 22794; 6428; 11051; 9775; 6427; 10212; 6431; 26097; 85406; 53981	64	61		-3.91208
0.00012244	0.00234336	Post-Elongation Processing of Intron-Containing pre-mRNA	Reactome	R-HSA-112296	ENSG00000161547; ENSG00000135392; ENSG00000162385; ENSG00000163634; ENSG00000119203; ENSG00000165934; ENSG00000115875; ENSG00000183684; ENSG00000124193; ENSG00000167005; ENSG00000123136; ENSG00000116754; ENSG00000108349; ENSG00000141543; ENSG00000177613; ENSG00000100836; ENSG00000111196; ENSG00000116350; ENSG00000136450; ENSG00000160679; ENSG00000112081	8106; 6426; 51692; 9295; 6432; 80145; 23283; 6429; 55110; 4116; 10189; 22794; 6428; 11051; 9775; 6427; 10212; 6431; 26097; 85406; 53981	64	61		-3.91208
0.000125184	0.00237935	Focal adhesion - Homo sapiens (human)	KEGG	path:hsa04510	ENSG00000196924; ENSG00000134853; ENSG00000065534; ENSG00000160007; ENSG00000107643; ENSG00000134871; ENSG00000017427; ENSG00000169398; ENSG00000213639; ENSG00000169231; ENSG00000213949; ENSG00000091136; ENSG00000035403; ENSG00000168036; ENSG00000186340; ENSG00000197461; ENSG00000130402; ENSG00000140443; ENSG00000163359; ENSG00000137076; ENSG00000077157; ENSG00000132155; ENSG00000196569; ENSG0000…	3611; 4638; 5154; 5156; 5894; 5159; 4659; 4660; 60; 5728; 7094; 2316; 81; 3672; 3676; 3685; 22801; 5747; 10627; 83660; 5906; 7408; 7414; 1277; 1793; 1282; 9475; 1284; 1293; 10000; 8516; 3912; 2909; 5499; 5500; 5501; 2321; 7057; 7058; 7059; 3479; 3480; 3908; 71; 55742; 5578; 1499; 5599; 103910; 1278	201	200		-3.90245
0.000131293	0.00246152	Folding of actin by CCT/TriC	Reactome	R-HSA-390450	ENSG00000166226; ENSG00000135624; ENSG00000146731; ENSG00000120438; ENSG00000150753; ENSG00000115484; ENSG00000075624	10574; 10575; 908; 6950; 22948; 10576; 60	10	10		-3.88176
0.000131293	0.00246152	Cohesin Loading onto Chromatin	Reactome	R-HSA-2470946	ENSG00000108055; ENSG00000118007; ENSG00000062650; ENSG00000164190; ENSG00000072501; ENSG00000164754; ENSG00000101972	10735; 25836; 9126; 23063; 8243; 5885; 10274	11	10		-3.88176
0.000138394	0.00257713	Citric acid cycle (TCA cycle)	Reactome	R-HSA-71403	ENSG00000062485; ENSG00000182054; ENSG00000204370; ENSG00000143252; ENSG00000172340; ENSG00000163541; ENSG00000101365; ENSG00000112992; ENSG00000091483; ENSG00000136143	8803; 23530; 3418; 8801; 6392; 1431; 2271; 3420; 6391; 8802	19	19		-3.85888
0.000142094	0.00261074	ATR signaling pathway	PID	atr_pathway	ENSG00000113456; ENSG00000164924; ENSG00000166851; ENSG00000104320; ENSG00000073111; ENSG00000149554; ENSG00000158402; ENSG00000145386; ENSG00000133119; ENSG00000111445; ENSG00000144554; ENSG00000163781; ENSG00000163918; ENSG00000111602; ENSG00000166508	995; 5810; 5347; 1111; 11073; 8914; 5983; 7534; 5985; 4683; 5984; 890; 2177; 4176; 4171	37	37		-3.84742
0.000142094	0.00261074	Activation of ATR in response to replication stress	Reactome	R-HSA-176187	ENSG00000113456; ENSG00000166508; ENSG00000076003; ENSG00000073111; ENSG00000149554; ENSG00000112118; ENSG00000100297; ENSG00000115942; ENSG00000158402; ENSG00000006634; ENSG00000133119; ENSG00000111445; ENSG00000163918; ENSG00000104738; ENSG00000097046	995; 10926; 4175; 5810; 8317; 1111; 4174; 5985; 4999; 5983; 4173; 5984; 4172; 4176; 4171	37	37		-3.84742
0.000143758	0.00262382	Valine, leucine and isoleucine degradation	EHMN	Valine, leucine and isoleucine degradation	ENSG00000011376; ENSG00000155368; ENSG00000139514; ENSG00000111371; ENSG00000114054; ENSG00000083123; ENSG00000117054; ENSG00000060982; ENSG00000138796; ENSG00000113790; ENSG00000139209; ENSG00000175198; ENSG00000133835; ENSG00000167315; ENSG00000149150; ENSG00000106049; ENSG00000164904; ENSG00000137124	23395; 501; 586; 6541; 5095; 3033; 81539; 219; 594; 55089; 1622; 3295; 8501; 10449; 34; 5096; 1962; 11112	49	49		-3.84237
0.000148131	0.00268585	Regulation of TP53 Activity through Phosphorylation	Reactome	R-HSA-6804756	ENSG00000064313; ENSG00000092201; ENSG00000149554; ENSG00000187325; ENSG00000136492; ENSG00000127334; ENSG00000088325; ENSG00000198625; ENSG00000145386; ENSG00000133119; ENSG00000163781; ENSG00000074590; ENSG00000149136; ENSG00000112062; ENSG00000273841; ENSG00000132356; ENSG00000147133; ENSG00000104320; ENSG00000113456; ENSG00000178999; ENSG00000106290; ENSG00000012048; ENSG00000111445; ENSG0000…	6872; 4194; 22974; 9891; 1432; 80010; 6880; 890; 7157; 8445; 51616; 11198; 580; 6878; 4683; 5810; 5562; 5985; 6873; 9212; 83990; 6749; 1111; 672; 11073; 5983; 5984; 6233	94	93		-3.82935
0.000151134	0.00272238	ID	NetPath	Pathway_ID	ENSG00000139687; ENSG00000115738; ENSG00000080839; ENSG00000172201; ENSG00000158711; ENSG00000071564; ENSG00000117318; ENSG00000125968; ENSG00000159352; ENSG00000132155; ENSG00000103479; ENSG00000114315	5934; 3398; 5925; 6929; 5710; 5933; 3397; 5894; 3400; 2005; 3399; 3280	26	26		-3.82064
0.00016789	0.00300458	Androgen receptor signaling pathway	Wikipathways	WP138	ENSG00000196924; ENSG00000134318; ENSG00000169398; ENSG00000185591; ENSG00000204628; ENSG00000139687; ENSG00000116478; ENSG00000168036; ENSG00000004487; ENSG00000118260; ENSG00000179218; ENSG00000073584; ENSG00000100105; ENSG00000116030; ENSG00000116288; ENSG00000103275; ENSG00000141027; ENSG00000140682; ENSG00000012048; ENSG00000177463; ENSG00000125868; ENSG00000169083; ENSG00000141646; ENSG0000…	9475; 5747; 23598; 5901; 811; 672; 7041; 1499; 2316; 1385; 11034; 6667; 367; 388; 6605; 7341; 10399; 860; 9611; 4089; 3065; 5728; 7329; 5925; 11315; 23028; 7182	89	89		-3.77497
0.000177138	0.0031095	The oncogenic action of D-2-hydroxyglutarate in Hydroxygluaricaciduria	SMPDB	SMP02359	ENSG00000062485; ENSG00000182054; ENSG00000204370; ENSG00000143252; ENSG00000122729; ENSG00000138413; ENSG00000172340; ENSG00000163541; ENSG00000138336; ENSG00000131828; ENSG00000091483; ENSG00000101365; ENSG00000168291	5160; 5162; 1431; 3420; 8802; 8801; 2271; 6391; 6392; 48; 3417; 3418; 80312	30	30		-3.75169
0.000177138	0.0031095	TCA cycle	EHMN	TCA cycle	ENSG00000143252; ENSG00000182054; ENSG00000204370; ENSG00000062485; ENSG00000014641; ENSG00000122729; ENSG00000138413; ENSG00000091483; ENSG00000163541; ENSG00000136143; ENSG00000172340; ENSG00000100889; ENSG00000101365	8803; 3420; 6392; 2271; 6391; 3418; 8801; 8802; 5106; 4190; 1431; 3417; 48	30	30		-3.75169
0.000177138	0.0031095	NEP/NS2 Interacts with the Cellular Export Machinery	Reactome	R-HSA-168333	ENSG00000111581; ENSG00000085415; ENSG00000102900; ENSG00000082898; ENSG00000113569; ENSG00000075188; ENSG00000138750; ENSG00000058804; ENSG00000124789; ENSG00000069248; ENSG00000132341; ENSG00000125450; ENSG00000030066	55706; 5901; 9688; 79902; 9972; 23279; 7514; 53371; 57122; 79023; 9631; 55746; 81929	30	30		-3.75169
0.000179922	0.00313838	Parkinson,s disease - Homo sapiens (human)	KEGG	path:hsa05012	ENSG00000152234; ENSG00000167792; ENSG00000124172; ENSG00000173660; ENSG00000164919; ENSG00000135390; ENSG00000166136; ENSG00000164405; ENSG00000241837; ENSG00000154518; ENSG00000184702; ENSG00000183648; ENSG00000213619; ENSG00000116288; ENSG00000112695; ENSG00000143252; ENSG00000147684; ENSG00000131174; ENSG00000165629; ENSG00000116459; ENSG00000189043; ENSG00000065135; ENSG00000115944; ENSG0000…	514; 515; 517; 518; 539; 11315; 4697; 4705; 4707; 4711; 4712; 4714; 4715; 4720; 4722; 4723; 4724; 2773; 7384; 9167; 7388; 6391; 6392; 7381; 292; 5413; 1329; 317; 1345; 1347; 1349; 1350; 4541; 27089; 293; 498; 506; 509	142	142		-3.74492
0.000183561	0.00318172	Deadenylation-dependent mRNA decay	Reactome	R-HSA-429914	ENSG00000144580; ENSG00000152520; ENSG00000113300; ENSG00000135473; ENSG00000140395; ENSG00000130713; ENSG00000204392; ENSG00000164167; ENSG00000123737; ENSG00000179151; ENSG00000198677; ENSG00000112339; ENSG00000149115; ENSG00000198791; ENSG00000141543; ENSG00000063046; ENSG00000111596; ENSG00000223496; ENSG00000155508	57472; 23404; 9125; 4848; 5393; 10767; 11157; 80153; 255967; 29883; 85456; 57819; 9924; 9337; 9652; 9775; 118460; 80349; 1975	57	54		-3.73622
0.000193286	0.00332935	Huntington,s disease - Homo sapiens (human)	KEGG	path:hsa05016	ENSG00000152234; ENSG00000167792; ENSG00000124172; ENSG00000173660; ENSG00000164919; ENSG00000135390; ENSG00000166136; ENSG00000164405; ENSG00000154518; ENSG00000183648; ENSG00000213619; ENSG00000119661; ENSG00000112695; ENSG00000241837; ENSG00000118260; ENSG00000147684; ENSG00000196591; ENSG00000131174; ENSG00000185591; ENSG00000161203; ENSG00000165629; ENSG00000116459; ENSG00000189043; ENSG0000…	514; 515; 518; 6667; 539; 517; 581; 292; 83544; 4697; 4705; 4707; 4712; 4714; 4711; 4720; 4724; 1173; 1175; 4722; 4723; 5331; 7381; 7388; 506; 7384; 293; 10540; 1329; 5431; 5436; 1347; 1349; 1350; 841; 1385; 317; 4715; 6391; 1345; 9167; 27089; 6392; 509; 498; 7157; 3065; 3066	193	193		-3.7138
0.000205756	0.00350496	Influenza Infection	Reactome	R-HSA-168254	ENSG00000111581; ENSG00000108424; ENSG00000047315; ENSG00000085415; ENSG00000065150; ENSG00000102900; ENSG00000082898; ENSG00000179218; ENSG00000113569; ENSG00000075188; ENSG00000069248; ENSG00000138750; ENSG00000058804; ENSG00000124789; ENSG00000100836; ENSG00000168002; ENSG00000169100; ENSG00000132341; ENSG00000125450; ENSG00000030066; ENSG00000182481	55706; 5901; 9688; 79902; 293; 9972; 3843; 3837; 23279; 53371; 811; 57122; 7514; 79023; 3838; 9631; 8106; 5436; 5431; 55746; 81929	63	63		-3.68665
0.000206025	0.00350496	Oxidative phosphorylation - Homo sapiens (human)	KEGG	path:hsa00190	ENSG00000152234; ENSG00000167792; ENSG00000124172; ENSG00000173660; ENSG00000164919; ENSG00000135390; ENSG00000166136; ENSG00000164405; ENSG00000241837; ENSG00000241468; ENSG00000154518; ENSG00000183648; ENSG00000213619; ENSG00000130414; ENSG00000147684; ENSG00000131174; ENSG00000167283; ENSG00000165629; ENSG00000116459; ENSG00000189043; ENSG00000112695; ENSG00000014919; ENSG00000115944; ENSG0000…	514; 515; 517; 518; 526; 539; 4707; 4697; 4705; 4711; 4712; 4714; 4715; 4720; 4722; 4723; 4724; 7381; 7384; 7388; 6392; 1329; 1345; 1347; 1349; 1350; 1355; 10632; 4541; 6391; 9167; 27089; 9551; 498; 506; 509	133	133		-3.68608
0.0002352	0.00397676	Cdc20:Phospho-APC/C mediated degradation of Cyclin A	Reactome	R-HSA-174184	ENSG00000170312; ENSG00000170142; ENSG00000110200; ENSG00000094880; ENSG00000117399; ENSG00000164109; ENSG00000175063; ENSG00000156970; ENSG00000141552; ENSG00000053900; ENSG00000145386; ENSG00000143947	29945; 4085; 25906; 8697; 983; 991; 51529; 11065; 7324; 701; 890; 6233	28	27		-3.62856
0.000239768	0.0040105	Mitochondrial Electron Transport Chain	SMPDB	SMP00355	ENSG00000152234; ENSG00000010256; ENSG00000116459; ENSG00000124172; ENSG00000165629; ENSG00000135390; ENSG00000204370; ENSG00000143252; ENSG00000137700; ENSG00000110955	2542; 517; 498; 514; 506; 515; 509; 6391; 6392; 7384	20	20		-3.62021
0.000241561	0.0040105	Pathogenic Escherichia coli infection - Homo sapiens (human)	KEGG	path:hsa05130	ENSG00000116584; ENSG00000164924; ENSG00000092820; ENSG00000168036; ENSG00000196230; ENSG00000111057; ENSG00000111229; ENSG00000162704; ENSG00000167552; ENSG00000167553; ENSG00000184009; ENSG00000123416; ENSG00000137285; ENSG00000134318; ENSG00000071051; ENSG00000241553; ENSG00000115053; ENSG00000154229; ENSG00000075624	3875; 7430; 10093; 10376; 10094; 1499; 7846; 9475; 84790; 203068; 5578; 71; 60; 4691; 347733; 9181; 10092; 7534; 8440	55	55		-3.61697
0.000241561	0.0040105	Synthesis of DNA	Reactome	R-HSA-69239	ENSG00000139687; ENSG00000076003; ENSG00000073111; ENSG00000133119; ENSG00000115942; ENSG00000111276; ENSG00000100297; ENSG00000101868; ENSG00000198056; ENSG00000104738; ENSG00000111445; ENSG00000131153; ENSG00000143947; ENSG00000163918; ENSG00000112118; ENSG00000145386; ENSG00000166508; ENSG00000105486; ENSG00000168496	5422; 5925; 4175; 1027; 4174; 4999; 5983; 5557; 5985; 4173; 3978; 4171; 2237; 5984; 890; 4172; 6233; 4176; 51659	55	55		-3.61697
0.000245239	0.00404718	HTLV-I infection - Homo sapiens (human)	KEGG	path:hsa05166	ENSG00000134954; ENSG00000162104; ENSG00000134853; ENSG00000173757; ENSG00000107643; ENSG00000164930; ENSG00000149554; ENSG00000082898; ENSG00000158711; ENSG00000164611; ENSG00000094880; ENSG00000164109; ENSG00000155760; ENSG00000004975; ENSG00000139687; ENSG00000120837; ENSG00000174804; ENSG00000147883; ENSG00000168036; ENSG00000118260; ENSG00000197461; ENSG00000179218; ENSG00000005022; ENSG0000…	1030; 1031; 9232; 1739; 5156; 5159; 2113; 6722; 581; 1111; 10000; 109; 115; 4214; 6777; 8829; 1385; 8322; 8323; 4801; 4790; 701; 83660; 5154; 5599; 5925; 468; 466; 3845; 5901; 5902; 6929; 8324; 4893; 7472; 292; 293; 811; 1856; 7494; 51529; 7514; 1386; 7043; 7157; 5532; 5534; 9133; 4089; 7094; 64784; 2005; 29945; 1499; 991; 3554; 4605; 4085; 8697; 1019	258	258		-3.61041
0.000251991	0.00413386	Amino Acid metabolism	Wikipathways	WP3925	ENSG00000102172; ENSG00000197894; ENSG00000150540; ENSG00000014641; ENSG00000138413; ENSG00000060982; ENSG00000138796; ENSG00000113790; ENSG00000117054; ENSG00000146085; ENSG00000062485; ENSG00000165092; ENSG00000091483; ENSG00000164904; ENSG00000011376; ENSG00000115419; ENSG00000154930; ENSG00000163541; ENSG00000084774; ENSG00000131828; ENSG00000021826; ENSG00000140105; ENSG00000135821; ENSG0000…	216; 3417; 7453; 11112; 1373; 84532; 128; 3033; 790; 8802; 586; 440; 4190; 2271; 1431; 34; 2058; 23395; 501; 6611; 3176; 3376; 2752; 1962; 2744; 4594; 5160	91	91		-3.59861
0.000256235	0.0041786	Focal Adhesion	Wikipathways	WP306	ENSG00000060718; ENSG00000196924; ENSG00000134853; ENSG00000065534; ENSG00000107643; ENSG00000134871; ENSG00000017427; ENSG00000169398; ENSG00000091136; ENSG00000035403; ENSG00000168036; ENSG00000186340; ENSG00000197461; ENSG00000075624; ENSG00000108984; ENSG00000080573; ENSG00000140443; ENSG00000187498; ENSG00000137076; ENSG00000077943; ENSG00000132155; ENSG00000196569; ENSG00000171862; ENSG0000…	1301; 9475; 5747; 7058; 7059; 7057; 5906; 1793; 3480; 4659; 1499; 2316; 5599; 5159; 5154; 5156; 3676; 3479; 8516; 2321; 388; 1277; 50509; 3611; 60; 4637; 4638; 7094; 7414; 22801; 5894; 3682; 3685; 7408; 9855; 10000; 1289; 3908; 5728; 5608; 1290; 1278; 3912; 71; 1284; 1281; 1282	190	190		-3.59136
0.000263571	0.00419886	Trans-sulfuration and one carbon metabolism	Wikipathways	WP2525	ENSG00000119772; ENSG00000065911; ENSG00000100714; ENSG00000228716; ENSG00000038274; ENSG00000168710; ENSG00000182199; ENSG00000176890; ENSG00000146733; ENSG00000130816; ENSG00000120254; ENSG00000092621; ENSG00000135069	1788; 29968; 1786; 27430; 10797; 6472; 1719; 25902; 10768; 5723; 7298; 4522; 26227	31	31		-3.5791
0.000263571	0.00419886	The oncogenic action of Fumarate	SMPDB	SMP02295	ENSG00000062485; ENSG00000182054; ENSG00000204370; ENSG00000143252; ENSG00000122729; ENSG00000138413; ENSG00000172340; ENSG00000163541; ENSG00000138336; ENSG00000131828; ENSG00000091483; ENSG00000101365; ENSG00000168291	5160; 5162; 1431; 3420; 8802; 8801; 48; 3417; 3418; 80312; 6391; 6392; 2271	31	31		-3.5791
0.000263571	0.00419886	The oncogenic action of Succinate	SMPDB	SMP02292	ENSG00000062485; ENSG00000182054; ENSG00000204370; ENSG00000143252; ENSG00000122729; ENSG00000138413; ENSG00000172340; ENSG00000163541; ENSG00000138336; ENSG00000131828; ENSG00000091483; ENSG00000101365; ENSG00000168291	5160; 5162; 1431; 3420; 8802; 8801; 2271; 48; 3417; 3418; 80312; 6392; 6391	31	31		-3.5791
0.000263571	0.00419886	Export of Viral Ribonucleoproteins from Nucleus	Reactome	R-HSA-168274	ENSG00000111581; ENSG00000085415; ENSG00000102900; ENSG00000082898; ENSG00000113569; ENSG00000075188; ENSG00000138750; ENSG00000058804; ENSG00000124789; ENSG00000069248; ENSG00000132341; ENSG00000125450; ENSG00000030066	55706; 5901; 9688; 79902; 9972; 23279; 7514; 53371; 57122; 79023; 9631; 55746; 81929	31	31		-3.5791
0.000275023	0.00435611	Integrated Pancreatic Cancer Pathway	Wikipathways	WP2377	ENSG00000134853; ENSG00000186350; ENSG00000107643; ENSG00000017427; ENSG00000185591; ENSG00000164611; ENSG00000105486; ENSG00000080839; ENSG00000158402; ENSG00000166851; ENSG00000147099; ENSG00000100442; ENSG00000147883; ENSG00000168036; ENSG00000118260; ENSG00000197461; ENSG00000137834; ENSG00000145386; ENSG00000131747; ENSG00000096384; ENSG00000176890; ENSG00000112062; ENSG00000132155; ENSG0000…	3925; 3479; 3326; 3554; 7057; 5906; 6240; 995; 672; 1499; 5599; 3845; 1385; 317; 5154; 5156; 2146; 6667; 1019; 4216; 581; 2287; 841; 6256; 7157; 7153; 1030; 701; 55869; 5894; 1432; 9232; 1027; 5347; 5578; 4089; 5728; 7298; 3978; 890; 4091; 4790; 5933	170	170		-3.56063
0.000285932	0.00444273	RHO GTPases activate CIT	Reactome	R-HSA-5625900	ENSG00000100345; ENSG00000092841; ENSG00000111276; ENSG00000133026; ENSG00000122966; ENSG00000118680; ENSG00000198901; ENSG00000118193; ENSG00000143878	4628; 1027; 9928; 103910; 388; 4627; 9055; 4637; 11113	17	17		-3.54374
0.000285932	0.00444273	RHO GTPases Activate ROCKs	Reactome	R-HSA-5627117	ENSG00000100345; ENSG00000092841; ENSG00000133026; ENSG00000213639; ENSG00000118680; ENSG00000134318; ENSG00000077157; ENSG00000143878; ENSG00000058272	4660; 9475; 103910; 4627; 388; 4659; 4628; 5500; 4637	17	17		-3.54374
0.00028694	0.00444273	Mitochondrial translation termination	Reactome	R-HSA-5419276	ENSG00000182180; ENSG00000243147; ENSG00000112110; ENSG00000113048; ENSG00000132300; ENSG00000174547; ENSG00000102738; ENSG00000120333; ENSG00000137547; ENSG00000090263; ENSG00000116898; ENSG00000082515; ENSG00000172172; ENSG00000143314; ENSG00000169288; ENSG00000135972; ENSG00000086504; ENSG00000114686; ENSG00000136522; ENSG00000143436; ENSG00000111639; ENSG00000166902; ENSG00000175581; ENSG0000…	51021; 29074; 10240; 63931; 55037; 84311; 29088; 51258; 64965; 11222; 51650; 28998; 65003; 10573; 51642; 79590; 54948; 23107; 65005; 51081; 92259; 29093; 65008; 57129; 64960; 9553	88	87		-3.54221
0.00028694	0.00444273	Mitochondrial translation elongation	Reactome	R-HSA-5389840	ENSG00000182180; ENSG00000243147; ENSG00000112110; ENSG00000113048; ENSG00000132300; ENSG00000174547; ENSG00000102738; ENSG00000120333; ENSG00000137547; ENSG00000090263; ENSG00000116898; ENSG00000082515; ENSG00000172172; ENSG00000143314; ENSG00000169288; ENSG00000135972; ENSG00000086504; ENSG00000114686; ENSG00000136522; ENSG00000143436; ENSG00000111639; ENSG00000166902; ENSG00000175581; ENSG0000…	51021; 29074; 10240; 63931; 55037; 84311; 29088; 51258; 64965; 11222; 51650; 28998; 65003; 10573; 51642; 79590; 54948; 23107; 65005; 51081; 92259; 29093; 65008; 57129; 64960; 9553	89	87		-3.54221
0.000314273	0.00480039	The role of GTSE1 in G2/M progression after G2 checkpoint	Reactome	R-HSA-8852276	ENSG00000166851; ENSG00000170312; ENSG00000141510; ENSG00000075218; ENSG00000157456; ENSG00000096384; ENSG00000134057	51512; 7157; 5347; 891; 9133; 3326; 983	11	11		-3.50269
0.000314953	0.00480039	Pathogenic Escherichia coli infection	Wikipathways	WP2272	ENSG00000164924; ENSG00000116584; ENSG00000168036; ENSG00000196230; ENSG00000111057; ENSG00000111229; ENSG00000162704; ENSG00000167552; ENSG00000115053; ENSG00000184009; ENSG00000092820; ENSG00000137285; ENSG00000134318; ENSG00000123416; ENSG00000071051; ENSG00000241553; ENSG00000167553; ENSG00000154229; ENSG00000075624	71; 9475; 60; 8440; 9181; 4691; 347733; 203068; 7430; 7534; 10093; 84790; 3875; 10376; 1499; 7846; 10092; 5578; 10094	56	56		-3.50175
0.000315265	0.00480039	Alzheimer,s disease - Homo sapiens (human)	KEGG	path:hsa05010	ENSG00000152234; ENSG00000167792; ENSG00000124172; ENSG00000173660; ENSG00000164919; ENSG00000135390; ENSG00000166136; ENSG00000164405; ENSG00000143933; ENSG00000154518; ENSG00000160014; ENSG00000183648; ENSG00000213619; ENSG00000221823; ENSG00000241837; ENSG00000147684; ENSG00000196549; ENSG00000131174; ENSG00000151067; ENSG00000198668; ENSG00000165629; ENSG00000116459; ENSG00000189043; ENSG0000…	514; 515; 517; 518; 539; 4697; 4705; 4707; 4711; 4712; 4714; 4715; 4720; 4722; 4723; 4724; 5331; 7381; 4311; 7384; 7388; 6392; 775; 801; 805; 808; 1329; 317; 1345; 1347; 1349; 1350; 841; 5534; 5532; 6391; 9167; 27089; 488; 509; 498; 506; 102	171	171		-3.50132
0.000318737	0.00482659	TP53 Regulates Transcription of DNA Repair Genes	Wikipathways	WP3808	ENSG00000076242; ENSG00000149554; ENSG00000144554; ENSG00000185379; ENSG00000012048; ENSG00000140525; ENSG00000137337; ENSG00000095002	1111; 672; 55215; 5892; 4436; 9656; 2177; 4292	14	14		-3.49657
0.000350207	0.00527415	Regulation of PLK1 Activity at G2/M Transition	Reactome	R-HSA-2565942	ENSG00000108953; ENSG00000170312; ENSG00000136122; ENSG00000167552; ENSG00000213639; ENSG00000142731; ENSG00000117650; ENSG00000166037; ENSG00000005249; ENSG00000166851; ENSG00000196230; ENSG00000157456; ENSG00000129474; ENSG00000077157; ENSG00000092036; ENSG00000175203; ENSG00000174799; ENSG00000152240; ENSG00000143947; ENSG00000119397; ENSG00000139350; ENSG00000116127; ENSG00000058272; ENSG0000…	9133; 983; 9702; 5577; 121441; 7846; 80321; 11064; 54930; 84962; 9662; 5500; 4659; 5347; 10733; 7531; 4751; 7840; 54820; 10540; 891; 115106; 4660; 79866; 6233; 203068	90	88		-3.45568
0.000355928	0.00533118	Gastric Cancer Network 1	Wikipathways	WP2361	ENSG00000163808; ENSG00000114346; ENSG00000088325; ENSG00000136518; ENSG00000138182; ENSG00000175063; ENSG00000104738; ENSG00000175792; ENSG00000131747; ENSG00000111581; ENSG00000117724; ENSG00000101057	56992; 8607; 1894; 86; 22974; 7153; 57122; 9585; 4605; 4173; 1063; 11065	29	28		-3.44864
0.000366825	0.0054647	DNA Double-Strand Break Repair	Reactome	R-HSA-5693532	ENSG00000107643; ENSG00000163605; ENSG00000196419; ENSG00000163322; ENSG00000188486; ENSG00000111445; ENSG00000005156; ENSG00000079246; ENSG00000111602; ENSG00000136492; ENSG00000080345; ENSG00000153147; ENSG00000109685; ENSG00000145386; ENSG00000064655; ENSG00000149554; ENSG00000168496; ENSG00000163781; ENSG00000133119; ENSG00000116030; ENSG00000104320; ENSG00000113456; ENSG00000188612; ENSG0000…	7341; 2140; 8914; 2547; 5984; 55183; 8467; 890; 3838; 7157; 3014; 5536; 10635; 10721; 80010; 580; 83990; 6613; 5599; 7329; 80198; 84142; 5810; 5892; 2139; 9682; 5985; 8314; 5591; 151987; 1111; 3980; 5983; 7468; 4683; 672; 2237; 142; 7520; 11073; 9656; 6233	171	167		-3.43554
0.000371456	0.00548631	Mitochondrial translation	Reactome	R-HSA-5368287	ENSG00000182180; ENSG00000243147; ENSG00000112110; ENSG00000113048; ENSG00000132300; ENSG00000174547; ENSG00000102738; ENSG00000120333; ENSG00000137547; ENSG00000090263; ENSG00000116898; ENSG00000082515; ENSG00000172172; ENSG00000143314; ENSG00000169288; ENSG00000135972; ENSG00000086504; ENSG00000085760; ENSG00000114686; ENSG00000136522; ENSG00000143436; ENSG00000111639; ENSG00000166902; ENSG0000…	51021; 29074; 10240; 63931; 55037; 84311; 29088; 51258; 64965; 11222; 4528; 51650; 28998; 65003; 10573; 51642; 79590; 54948; 23107; 65005; 51081; 92259; 29093; 65008; 57129; 64960; 9553	95	93		-3.43009
0.000372257	0.00548631	Regulation of TP53 Activity	Reactome	R-HSA-5633007	ENSG00000102054; ENSG00000064313; ENSG00000170312; ENSG00000092201; ENSG00000149554; ENSG00000187325; ENSG00000111642; ENSG00000136492; ENSG00000127334; ENSG00000078304; ENSG00000088325; ENSG00000198625; ENSG00000145386; ENSG00000108984; ENSG00000133119; ENSG00000163781; ENSG00000150867; ENSG00000149136; ENSG00000112062; ENSG00000273841; ENSG00000132356; ENSG00000147133; ENSG00000104320; ENSG0000…	91875; 6872; 1107; 983; 4194; 11198; 9212; 5928; 9891; 1432; 5305; 3065; 6880; 890; 5608; 7157; 8445; 51616; 22974; 80010; 580; 6878; 5931; 4683; 1108; 5810; 5562; 5985; 5527; 6873; 83990; 6749; 1111; 672; 10000; 5983; 56950; 5984; 3066; 11073; 6233	163	162		-3.42916
0.000383589	0.0055935	Initiation of transcription and translation elongation at the HIV-1 LTR	Wikipathways	WP3414	ENSG00000221823; ENSG00000108840; ENSG00000107758; ENSG00000185591; ENSG00000188986; ENSG00000213246; ENSG00000061273; ENSG00000147099; ENSG00000101158; ENSG00000204356; ENSG00000116478; ENSG00000196591; ENSG00000109320	7936; 51564; 3066; 3065; 55869; 6667; 25920; 51497; 6827; 5532; 5534; 4790; 10014	32	32		-3.41613
0.000383589	0.0055935	Vpr-mediated nuclear import of PICs	Reactome	R-HSA-180910	ENSG00000111581; ENSG00000164985; ENSG00000085415; ENSG00000102900; ENSG00000113569; ENSG00000075188; ENSG00000175334; ENSG00000138750; ENSG00000058804; ENSG00000124789; ENSG00000069248; ENSG00000125450; ENSG00000030066	55706; 9688; 79902; 9972; 23279; 53371; 11168; 57122; 8815; 79023; 9631; 55746; 81929	32	32		-3.41613
0.000392142	0.00565834	Phosphorylation of Emi1	Reactome	R-HSA-176417	ENSG00000117399; ENSG00000166851; ENSG00000170312; ENSG00000112029; ENSG00000134057	5347; 891; 26271; 983; 991	6	6		-3.40656
0.000392142	0.00565834	basic mechanisms of sumoylation	BioCarta	sumopathway	ENSG00000142230; ENSG00000188612; ENSG00000116030; ENSG00000126261; ENSG00000103275	6613; 7329; 10054; 7341; 10055	6	6		-3.40656
0.000397146	0.0057007	TCR	NetPath	Pathway_TCR	ENSG00000122359; ENSG00000164924; ENSG00000116584; ENSG00000160007; ENSG00000107643; ENSG00000169398; ENSG00000273749; ENSG00000167552; ENSG00000115053; ENSG00000143933; ENSG00000170312; ENSG00000120899; ENSG00000115935; ENSG00000168036; ENSG00000196230; ENSG00000118260; ENSG00000166912; ENSG00000071127; ENSG00000134516; ENSG00000160211; ENSG00000157540; ENSG00000111859; ENSG00000072274; ENSG0000…	3189; 4691; 805; 8502; 7037; 983; 2241; 397; 10657; 2909; 1386; 808; 5894; 23191; 1385; 54893; 7846; 3945; 2185; 51564; 7408; 4790; 4739; 1794; 2058; 55243; 1859; 5906; 302; 5532; 2539; 7456; 801; 9459; 5599; 55914; 55167; 2665; 8899; 55740; 311; 5901; 203068; 9948; 1499; 867; 5747; 1808; 3326; 7534; 1432; 5287; 51466; 84320; 23390; 9181	247	241		-3.40105
0.000407019	0.00581214	Signaling events mediated by HDAC Class I	PID	hdac_classi_pathway	ENSG00000102054; ENSG00000103275; ENSG00000116030; ENSG00000196591; ENSG00000124789; ENSG00000120798; ENSG00000100811; ENSG00000111642; ENSG00000082898; ENSG00000147099; ENSG00000101665; ENSG00000135457; ENSG00000170004; ENSG00000100442; ENSG00000132341; ENSG00000141027; ENSG00000116478; ENSG00000162521; ENSG00000109320	1108; 7329; 7181; 3065; 1107; 7024; 4790; 9972; 7341; 4092; 9611; 5928; 5901; 5931; 55869; 2287; 7514; 3066; 7528	58	57		-3.39039
0.000412422	0.00585894	TNFalpha	NetPath	Pathway_TNFalpha	ENSG00000108953; ENSG00000196924; ENSG00000174444; ENSG00000094631; ENSG00000105202; ENSG00000169398; ENSG00000110700; ENSG00000169967; ENSG00000184432; ENSG00000176046; ENSG00000204628; ENSG00000144554; ENSG00000082512; ENSG00000166508; ENSG00000196591; ENSG00000107643; ENSG00000139687; ENSG00000185104; ENSG00000089009; ENSG00000107968; ENSG00000118260; ENSG00000099956; ENSG00000108984; ENSG0000…	6124; 5702; 26471; 3065; 5578; 9055; 2316; 7188; 1432; 7182; 6205; 1385; 10013; 7763; 5925; 5608; 2549; 6598; 4790; 3838; 9641; 8439; 841; 4174; 4528; 4659; 2289; 9276; 1326; 7329; 6256; 4214; 6132; 6156; 5599; 3326; 86; 10746; 2177; 4176; 10399; 6128; 6207; 7531; 5719; 11124; 7341; 2969; 5747; 7534; 6605; 2091; 3066; 7533; 6599	241	236		-3.38466
0.000423392	0.00598394	Glycolysis and Gluconeogenesis	EHMN	Glycolysis and Gluconeogenesis	ENSG00000065833; ENSG00000111581; ENSG00000062485; ENSG00000100889; ENSG00000102900; ENSG00000113569; ENSG00000069248; ENSG00000075188; ENSG00000118596; ENSG00000067057; ENSG00000138750; ENSG00000168291; ENSG00000124789; ENSG00000131828; ENSG00000154930; ENSG00000074800; ENSG00000164904; ENSG00000125450; ENSG00000137124; ENSG00000030066; ENSG00000151376	501; 9688; 2023; 79902; 219; 9972; 23279; 5160; 9194; 53371; 4199; 5106; 5214; 10873; 1431; 57122; 84532; 79023; 9631; 5162; 55746	68	66		-3.37326
0.000438517	0.00616609	Hippo signaling pathway - Homo sapiens (human)	KEGG	path:hsa04390	ENSG00000108953; ENSG00000115738; ENSG00000019549; ENSG00000082458; ENSG00000164930; ENSG00000104375; ENSG00000213639; ENSG00000163558; ENSG00000155760; ENSG00000004975; ENSG00000151748; ENSG00000174804; ENSG00000126016; ENSG00000187079; ENSG00000129474; ENSG00000089685; ENSG00000143869; ENSG00000164924; ENSG00000132849; ENSG00000105989; ENSG00000075711; ENSG00000074219; ENSG00000107779; ENSG0000…	60; 392255; 60485; 71; 8324; 8323; 657; 659; 154796; 2736; 1739; 1741; 8322; 8463; 6788; 7472; 1856; 3397; 3398; 332; 7003; 7004; 7533; 7534; 7531; 5499; 5500; 5501; 7043; 151449; 126374; 6591; 5584; 1499; 10207; 84962; 83439; 4089; 4092	154	153		-3.35801
0.000443376	0.00620276	Influenza Life Cycle	Reactome	R-HSA-168255	ENSG00000111581; ENSG00000108424; ENSG00000047315; ENSG00000085415; ENSG00000065150; ENSG00000102900; ENSG00000082898; ENSG00000179218; ENSG00000113569; ENSG00000075188; ENSG00000138750; ENSG00000058804; ENSG00000124789; ENSG00000168002; ENSG00000069248; ENSG00000132341; ENSG00000125450; ENSG00000030066	55706; 5901; 9688; 79902; 9972; 3843; 3837; 23279; 53371; 811; 57122; 7514; 79023; 9631; 5436; 5431; 55746; 81929	53	53		-3.35323
0.000472229	0.00657304	CDC42 signaling events	PID	cdc42_pathway	ENSG00000107643; ENSG00000168385; ENSG00000168036; ENSG00000108984; ENSG00000112062; ENSG00000132155; ENSG00000075711; ENSG00000138071; ENSG00000154380; ENSG00000241553; ENSG00000110395; ENSG00000115966; ENSG00000095015; ENSG00000129675; ENSG00000115091; ENSG00000111229; ENSG00000143776; ENSG00000151491; ENSG00000162704; ENSG00000183856; ENSG00000139734; ENSG00000172757	867; 10092; 10096; 128239; 1499; 9459; 5599; 1386; 10094; 81624; 5894; 1432; 1072; 4735; 2059; 8476; 4214; 10093; 10097; 55740; 1739; 5608	71	71		-3.32585
0.000476524	0.0065995	APC-Cdc20 mediated degradation of Nek2A	Reactome	R-HSA-179409	ENSG00000117650; ENSG00000170142; ENSG00000110200; ENSG00000094880; ENSG00000117399; ENSG00000164109; ENSG00000175063; ENSG00000156970; ENSG00000141552; ENSG00000053900; ENSG00000143947	29945; 4085; 25906; 8697; 4751; 991; 51529; 11065; 7324; 701; 6233	26	25		-3.32191
0.000496169	0.00683721	BMP Signalling Pathway	HumanCyc	PWY66-11	ENSG00000120693; ENSG00000137834; ENSG00000101665; ENSG00000180875; ENSG00000114739; ENSG00000141646; ENSG00000107779; ENSG00000204217; ENSG00000163430	4093; 4091; 4089; 64388; 659; 4092; 11167; 657; 93	19	18		-3.30437
0.000509321	0.00698352	TGF-Ncore	Signalink	None	ENSG00000095739; ENSG00000168036; ENSG00000175826; ENSG00000186298; ENSG00000082898; ENSG00000113580; ENSG00000175215; ENSG00000137834; ENSG00000144579; ENSG00000136603; ENSG00000116750; ENSG00000169071; ENSG00000172531; ENSG00000095015; ENSG00000116030; ENSG00000124789	10106; 5499; 7341; 51377; 4920; 25805; 58190; 7514; 1499; 2908; 6498; 4091; 23399; 9972; 4214; 5501	45	45		-3.29301
0.000525146	0.00716487	Prefoldin mediated transfer of substrate to CCT/TriC	Reactome	R-HSA-389957	ENSG00000150753; ENSG00000155959; ENSG00000135624; ENSG00000120438; ENSG00000167552; ENSG00000167553; ENSG00000146731; ENSG00000113068; ENSG00000166226; ENSG00000137285; ENSG00000115484; ENSG00000075624	10575; 84790; 10574; 908; 22948; 7411; 5201; 347733; 7846; 10576; 60; 6950	29	29		-3.27972
0.000548035	0.00744032	RHO GTPases Activate WASPs and WAVEs	Reactome	R-HSA-5663213	ENSG00000158195; ENSG00000273749; ENSG00000169398; ENSG00000115091; ENSG00000111229; ENSG00000132970; ENSG00000115935; ENSG00000184009; ENSG00000138443; ENSG00000162704; ENSG00000112290; ENSG00000241553; ENSG00000138071; ENSG00000075624	10092; 10096; 7456; 10810; 5747; 10152; 10094; 23191; 10093; 71; 10163; 10097; 60; 8936	37	37		-3.26119
0.000573283	0.00755966	RAC1 signaling pathway	PID	rac1_pathway	ENSG00000161800; ENSG00000158195; ENSG00000168036; ENSG00000107643; ENSG00000108984; ENSG00000138071; ENSG00000115091; ENSG00000111229; ENSG00000112290; ENSG00000241553; ENSG00000115966; ENSG00000138443; ENSG00000162704; ENSG00000183856; ENSG00000143398; ENSG00000095015; ENSG00000112062; ENSG00000172757	10092; 10096; 8394; 4214; 128239; 1499; 5599; 1386; 10152; 10094; 1432; 1072; 8936; 10093; 29127; 10163; 10097; 5608	54	54		-3.24163
0.000573283	0.00755966	Constitutive Signaling by NOTCH1 HD+PEST Domain Mutants	Reactome	R-HSA-2894862	ENSG00000108840; ENSG00000196591; ENSG00000094631; ENSG00000112237; ENSG00000141027; ENSG00000101752; ENSG00000013619; ENSG00000061273; ENSG00000177565; ENSG00000147099; ENSG00000143947; ENSG00000101849; ENSG00000137845; ENSG00000214357; ENSG00000116478; ENSG00000101384; ENSG00000184384; ENSG00000114315	51564; 3065; 10014; 54492; 182; 84441; 79718; 10046; 57534; 6233; 892; 9611; 10013; 6907; 55869; 3066; 3280; 102	54	54		-3.24163
0.000573283	0.00755966	Signaling by NOTCH1 HD+PEST Domain Mutants in Cancer	Reactome	R-HSA-2894858	ENSG00000108840; ENSG00000196591; ENSG00000094631; ENSG00000112237; ENSG00000141027; ENSG00000101752; ENSG00000013619; ENSG00000061273; ENSG00000177565; ENSG00000147099; ENSG00000143947; ENSG00000101849; ENSG00000137845; ENSG00000214357; ENSG00000116478; ENSG00000101384; ENSG00000184384; ENSG00000114315	51564; 3065; 10014; 54492; 182; 84441; 79718; 10046; 57534; 6233; 892; 9611; 10013; 6907; 55869; 3066; 3280; 102	54	54		-3.24163
0.000573283	0.00755966	Signaling by NOTCH1 in Cancer	Reactome	R-HSA-2644603	ENSG00000108840; ENSG00000196591; ENSG00000094631; ENSG00000112237; ENSG00000141027; ENSG00000101752; ENSG00000013619; ENSG00000061273; ENSG00000177565; ENSG00000147099; ENSG00000143947; ENSG00000101849; ENSG00000137845; ENSG00000214357; ENSG00000116478; ENSG00000101384; ENSG00000184384; ENSG00000114315	51564; 3065; 10014; 54492; 182; 84441; 79718; 10046; 57534; 6233; 892; 9611; 10013; 6907; 55869; 3066; 3280; 102	54	54		-3.24163
0.000573283	0.00755966	Constitutive Signaling by NOTCH1 PEST Domain Mutants	Reactome	R-HSA-2644606	ENSG00000108840; ENSG00000196591; ENSG00000094631; ENSG00000112237; ENSG00000141027; ENSG00000101752; ENSG00000013619; ENSG00000061273; ENSG00000177565; ENSG00000147099; ENSG00000143947; ENSG00000101849; ENSG00000137845; ENSG00000214357; ENSG00000116478; ENSG00000101384; ENSG00000184384; ENSG00000114315	51564; 3065; 10014; 54492; 182; 84441; 79718; 10046; 57534; 6233; 892; 9611; 10013; 6907; 55869; 3066; 3280; 102	54	54		-3.24163
0.000573283	0.00755966	Signaling by NOTCH1 PEST Domain Mutants in Cancer	Reactome	R-HSA-2644602	ENSG00000108840; ENSG00000196591; ENSG00000094631; ENSG00000112237; ENSG00000141027; ENSG00000101752; ENSG00000013619; ENSG00000061273; ENSG00000177565; ENSG00000147099; ENSG00000143947; ENSG00000101849; ENSG00000137845; ENSG00000214357; ENSG00000116478; ENSG00000101384; ENSG00000184384; ENSG00000114315	51564; 3065; 10014; 54492; 182; 84441; 79718; 10046; 57534; 6233; 892; 9611; 10013; 6907; 55869; 3066; 3280; 102	54	54		-3.24163
0.000585398	0.00768265	Prostate Cancer	Wikipathways	WP2263	ENSG00000136518; ENSG00000107643; ENSG00000185591; ENSG00000120899; ENSG00000166851; ENSG00000173473; ENSG00000049618; ENSG00000112062; ENSG00000096060; ENSG00000125257; ENSG00000108604; ENSG00000116473; ENSG00000132155; ENSG00000109458; ENSG00000101224; ENSG00000169083; ENSG00000187840; ENSG00000133835; ENSG00000171862; ENSG00000123268; ENSG00000150760; ENSG00000066117	994; 6599; 6602; 6603; 3295; 86; 57492; 5728; 2549; 6667; 5906; 10257; 5894; 367; 2289; 1978; 1793; 466; 2185; 5347; 1432; 5599	72	72		-3.23255
0.000621656	0.00811983	Pentose phosphate pathway (hexose monophosphate shunt)	Reactome	R-HSA-71336	ENSG00000163931; ENSG00000160211; ENSG00000153574; ENSG00000023697; ENSG00000197713; ENSG00000142657	7086; 51071; 5226; 2539; 22934; 6120	9	9		-3.20645
0.000630164	0.00815367	Lysine degradation	INOH	None	ENSG00000062485; ENSG00000075239; ENSG00000182199; ENSG00000165092; ENSG00000008311; ENSG00000149313; ENSG00000113790; ENSG00000164904; ENSG00000137124; ENSG00000120437	501; 216; 219; 10157; 39; 6472; 1431; 38; 60496; 1962	23	22		-3.20055
0.000630164	0.00815367	Cyclin A/B1 associated events during G2/M transition	Reactome	R-HSA-69273	ENSG00000166851; ENSG00000170312; ENSG00000166483; ENSG00000157456; ENSG00000082898; ENSG00000158402; ENSG00000145386; ENSG00000101224; ENSG00000111206; ENSG00000134057	995; 5347; 983; 994; 7465; 9133; 7514; 891; 890; 2305	22	22		-3.20055
0.00065677	0.00836412	Unwinding of DNA	Reactome	R-HSA-176974	ENSG00000076003; ENSG00000073111; ENSG00000100297; ENSG00000112118; ENSG00000104738; ENSG00000131153; ENSG00000166508	4174; 4175; 4172; 4173; 51659; 4176; 4171	12	12		-3.18259
0.00065677	0.00836412	Activation of Ca-permeable Kainate Receptor	Reactome	R-HSA-451308	ENSG00000164418; ENSG00000082458; ENSG00000160014; ENSG00000075711; ENSG00000104490; ENSG00000143933; ENSG00000198668	83988; 801; 1741; 2898; 805; 1739; 808	12	12		-3.18259
0.00065677	0.00836412	Ionotropic activity of Kainate Receptors	Reactome	R-HSA-451306	ENSG00000164418; ENSG00000082458; ENSG00000160014; ENSG00000075711; ENSG00000104490; ENSG00000143933; ENSG00000198668	83988; 801; 1741; 2898; 805; 1739; 808	12	12		-3.18259
0.000661603	0.00836412	Signaling events mediated by VEGFR1 and VEGFR2	PID	vegfr1_2_pathway	ENSG00000182511; ENSG00000154229; ENSG00000120899; ENSG00000168036; ENSG00000169398; ENSG00000035403; ENSG00000108984; ENSG00000110395; ENSG00000106070; ENSG00000143933; ENSG00000138448; ENSG00000109458; ENSG00000096384; ENSG00000071051; ENSG00000160014; ENSG00000112062; ENSG00000132155; ENSG00000198668; ENSG00000138119; ENSG00000102755; ENSG00000175354	867; 2549; 801; 8440; 26509; 805; 2321; 1499; 5747; 5771; 808; 5894; 1432; 3685; 7414; 5578; 2887; 3326; 5608; 2242; 2185	69	68		-3.1794
0.000661603	0.00836412	DNA Damage Response	Wikipathways	WP707	ENSG00000104320; ENSG00000139687; ENSG00000170312; ENSG00000064012; ENSG00000118260; ENSG00000087088; ENSG00000141510; ENSG00000253729; ENSG00000111276; ENSG00000158402; ENSG00000157456; ENSG00000149554; ENSG00000135446; ENSG00000144554; ENSG00000120868; ENSG00000099860; ENSG00000072501; ENSG00000012048; ENSG00000188486; ENSG00000134057; ENSG00000113456	983; 317; 8243; 4616; 4683; 7157; 581; 1111; 5925; 2177; 1019; 995; 891; 1027; 672; 9133; 5591; 841; 3014; 5810; 1385	68	68		-3.1794
0.000673237	0.00843383	Non-alcoholic fatty liver disease (NAFLD) - Homo sapiens (human)	KEGG	path:hsa04932	ENSG00000072310; ENSG00000167792; ENSG00000107643; ENSG00000173660; ENSG00000006831; ENSG00000166136; ENSG00000164405; ENSG00000186951; ENSG00000136521; ENSG00000183648; ENSG00000213619; ENSG00000143252; ENSG00000147684; ENSG00000025434; ENSG00000164919; ENSG00000131174; ENSG00000127184; ENSG00000100219; ENSG00000128272; ENSG00000189043; ENSG00000112695; ENSG00000115944; ENSG00000108788; ENSG0000…	6720; 4697; 4705; 4707; 4711; 4712; 4714; 4715; 6256; 4722; 4723; 4724; 4720; 4790; 7381; 7384; 7388; 79602; 6392; 468; 10000; 6945; 1329; 5599; 9021; 1345; 1347; 1349; 7494; 841; 10062; 5465; 581; 1350; 5562; 6391; 9167; 27089	151	151		-3.17183
0.000673237	0.00843383	Regulation of Actin Cytoskeleton	Wikipathways	WP51	ENSG00000134853; ENSG00000065534; ENSG00000160007; ENSG00000169398; ENSG00000213949; ENSG00000035403; ENSG00000076928; ENSG00000181072; ENSG00000197461; ENSG00000133026; ENSG00000084112; ENSG00000112290; ENSG00000148180; ENSG00000181104; ENSG00000133056; ENSG00000158195; ENSG00000143398; ENSG00000137710; ENSG00000150867; ENSG00000154380; ENSG00000132155; ENSG00000165410; ENSG00000138443; ENSG0000…	9475; 5747; 1072; 1073; 1793; 5962; 3845; 81624; 1129; 4893; 2909; 7114; 5154; 5156; 3672; 4659; 7430; 55740; 2263; 2934; 4628; 2149; 5159; 60; 4638; 7414; 10152; 9138; 5894; 10092; 5305; 8936; 9459; 10163; 54434; 8394; 5287; 71	151	151
0.000715144	0.00883829	Orc1 removal from chromatin	Reactome	R-HSA-68949	ENSG00000139687; ENSG00000076003; ENSG00000073111; ENSG00000112118; ENSG00000111276; ENSG00000100297; ENSG00000115942; ENSG00000104738; ENSG00000145386; ENSG00000166508; ENSG00000143947	4175; 5925; 1027; 4174; 4999; 4173; 890; 4172; 6233; 4176; 4171	26	26
0.000715144	0.00883829	Switching of origins to a post-replicative state	Reactome	R-HSA-69052	ENSG00000139687; ENSG00000076003; ENSG00000073111; ENSG00000112118; ENSG00000111276; ENSG00000100297; ENSG00000115942; ENSG00000104738; ENSG00000145386; ENSG00000166508; ENSG00000143947	4175; 5925; 1027; 4174; 4999; 4173; 890; 4172; 6233; 4176; 4171	26	26
0.000715144	0.00883829	APC/C:Cdh1 mediated degradation of Cdc20 and other APC/C:Cdh1 targeted proteins in late mitosis/early G1	Reactome	R-HSA-174178	ENSG00000166851; ENSG00000170142; ENSG00000110200; ENSG00000094880; ENSG00000117399; ENSG00000178999; ENSG00000053900; ENSG00000175063; ENSG00000141552; ENSG00000164611; ENSG00000143947	5347; 25906; 8697; 9232; 991; 9212; 51529; 11065; 7324; 29945; 6233	27	26
0.000745236	0.00914071	Integrins in angiogenesis	PID	avb3_integrin_pathway	ENSG00000060718; ENSG00000020181; ENSG00000120899; ENSG00000168542; ENSG00000017427; ENSG00000169398; ENSG00000064012; ENSG00000187498; ENSG00000166333; ENSG00000204262; ENSG00000035403; ENSG00000110395; ENSG00000140443; ENSG00000163359; ENSG00000137076; ENSG00000108821; ENSG00000130635; ENSG00000164692; ENSG00000111276; ENSG00000138448	867; 1293; 3480; 1277; 7094; 1278; 1282; 841; 1027; 5747; 3685; 1290; 7414; 3479; 1281; 3611; 1301; 1289; 25960; 2185	66	64
0.000749565	0.00914071	Signaling events mediated by HDAC Class II	PID	hdac_classii_pathway	ENSG00000108953; ENSG00000108840; ENSG00000103275; ENSG00000094631; ENSG00000082898; ENSG00000113580; ENSG00000061273; ENSG00000123416; ENSG00000124789; ENSG00000064490; ENSG00000186469; ENSG00000132341; ENSG00000116030; ENSG00000112658	7329; 51564; 54331; 5901; 10014; 2908; 7531; 10376; 9972; 7341; 8625; 10013; 7514; 6722	38	38
0.000749565	0.00914071	DNA Damage Recognition in GG-NER	Reactome	R-HSA-5696394	ENSG00000168090; ENSG00000100387; ENSG00000136518; ENSG00000121022; ENSG00000158290; ENSG00000187778; ENSG00000100811; ENSG00000113812; ENSG00000143799; ENSG00000175792; ENSG00000075624; ENSG00000139842; ENSG00000138663; ENSG00000143947	8451; 93973; 10987; 86; 8450; 10445; 142; 9978; 6233; 10980; 8607; 60; 7528; 51138	39	38
0.000757152	0.00919256	Transport of Ribonucleoproteins into the Host Nucleus	Reactome	R-HSA-168271	ENSG00000111581; ENSG00000125450; ENSG00000085415; ENSG00000102900; ENSG00000113569; ENSG00000075188; ENSG00000138750; ENSG00000058804; ENSG00000124789; ENSG00000069248; ENSG00000108424; ENSG00000030066	55706; 9688; 79902; 9972; 3837; 23279; 53371; 57122; 79023; 9631; 55746; 81929	30	30
0.000765561	0.00925388	Cooperation of Prefoldin and TriC/CCT in actin and tubulin folding	Reactome	R-HSA-389958	ENSG00000166226; ENSG00000150753; ENSG00000155959; ENSG00000135624; ENSG00000120438; ENSG00000167552; ENSG00000167553; ENSG00000146731; ENSG00000113068; ENSG00000123416; ENSG00000137285; ENSG00000115484; ENSG00000075624	10575; 84790; 10376; 10574; 908; 22948; 7411; 5201; 347733; 7846; 10576; 60; 6950	34	34
0.000773786	0.00931247	EPH-Ephrin signaling	Reactome	R-HSA-2682334	ENSG00000125266; ENSG00000106123; ENSG00000169398; ENSG00000145242; ENSG00000205726; ENSG00000133026; ENSG00000108947; ENSG00000138071; ENSG00000071051; ENSG00000118680; ENSG00000134318; ENSG00000241553; ENSG00000100345; ENSG00000092841; ENSG00000115091; ENSG00000111229; ENSG00000184009; ENSG00000101608; ENSG00000162704; ENSG00000169439; ENSG00000116106; ENSG00000075624; ENSG00000172757	10092; 8440; 9475; 10096; 10627; 6383; 5747; 4637; 2044; 1949; 4628; 10094; 6453; 2051; 2043; 4627; 1072; 1948; 103910; 10093; 71; 10097; 60	78	78
0.000808372	0.00956072	TP53 Regulates Transcription of Cell Cycle Genes	Reactome	R-HSA-6791312	ENSG00000144580; ENSG00000198791; ENSG00000113300; ENSG00000170312; ENSG00000155508; ENSG00000087088; ENSG00000141510; ENSG00000111276; ENSG00000080839; ENSG00000158402; ENSG00000145386; ENSG00000181163; ENSG00000149115; ENSG00000126457; ENSG00000111596; ENSG00000103479; ENSG00000134057	995; 57472; 29883; 5934; 9125; 4848; 983; 1027; 5933; 581; 891; 7157; 9337; 890; 3276; 4869; 85456	51	51
0.000810648	0.00956072	Nucleotide Excision Repair	Reactome	R-HSA-5696398	ENSG00000100387; ENSG00000136518; ENSG00000111358; ENSG00000121022; ENSG00000133119; ENSG00000100811; ENSG00000105486; ENSG00000188612; ENSG00000175792; ENSG00000005156; ENSG00000110107; ENSG00000084072; ENSG00000021776; ENSG00000158290; ENSG00000187778; ENSG00000116030; ENSG00000138663; ENSG00000168090; ENSG00000103275; ENSG00000047315; ENSG00000143799; ENSG00000111445; ENSG00000143947; ENSG0000…	8451; 10450; 86; 8607; 27339; 10987; 93973; 8450; 9716; 10445; 6613; 9978; 60; 7528; 51138; 3150; 7329; 5985; 3978; 2967; 9557; 5431; 3980; 7341; 5983; 142; 5984; 6233; 10980; 5436	113	112
0.000818166	0.00956072	Scavenging by Class A Receptors	Reactome	R-HSA-3000480	ENSG00000127241; ENSG00000134871; ENSG00000166598; ENSG00000179218; ENSG00000158270; ENSG00000187498; ENSG00000168542; ENSG00000108821; ENSG00000164692	1284; 5648; 1278; 7184; 81035; 811; 1277; 1282; 1281	21	19
0.000818166	0.00956072	Etoposide Action Pathway	SMPDB	SMP00442	ENSG00000089248; ENSG00000044574; ENSG00000108846; ENSG00000149428; ENSG00000090520; ENSG00000077097; ENSG00000131747; ENSG00000155660; ENSG00000143870	8714; 7153; 7155; 51726; 3309; 10525; 9601; 10130; 10961	19	19
0.000818166	0.00956072	Etoposide Metabolism Pathway	SMPDB	SMP00601	ENSG00000089248; ENSG00000044574; ENSG00000108846; ENSG00000149428; ENSG00000090520; ENSG00000077097; ENSG00000131747; ENSG00000155660; ENSG00000143870	8714; 7153; 7155; 51726; 3309; 10525; 9601; 10130; 10961	19	19
0.000818166	0.00956072	Phosphorylation of the APC/C	Reactome	R-HSA-176412	ENSG00000166851; ENSG00000170312; ENSG00000170142; ENSG00000110200; ENSG00000094880; ENSG00000175063; ENSG00000141552; ENSG00000053900; ENSG00000134057	29945; 5347; 11065; 8697; 891; 51529; 25906; 7324; 983	20	19
0.000818697	0.00956072	Signaling Pathways in Glioblastoma	Wikipathways	WP2261	ENSG00000134853; ENSG00000163558; ENSG00000139687; ENSG00000147883; ENSG00000111276; ENSG00000198625; ENSG00000108984; ENSG00000140443; ENSG00000132155; ENSG00000154229; ENSG00000133056; ENSG00000012048; ENSG00000135446; ENSG00000109458; ENSG00000066468; ENSG00000213281; ENSG00000110395; ENSG00000141510; ENSG00000133703; ENSG00000113721; ENSG00000196712; ENSG00000117020; ENSG00000171862; ENSG0000…	5159; 5925; 4763; 10000; 5608; 5728; 7157; 2549; 1019; 2263; 3480; 4194; 5584; 5287; 672; 1031; 5156; 1030; 5578; 1027; 4893; 867; 3845; 5894	83	83
0.000836087	0.00972259	Lysine metabolism	EHMN	Lysine metabolism	ENSG00000111581; ENSG00000104885; ENSG00000065427; ENSG00000109685; ENSG00000102900; ENSG00000143379; ENSG00000182199; ENSG00000113569; ENSG00000075188; ENSG00000008311; ENSG00000152455; ENSG00000138750; ENSG00000124789; ENSG00000165671; ENSG00000069248; ENSG00000164904; ENSG00000125450; ENSG00000137124; ENSG00000030066	501; 9869; 9688; 79902; 79723; 84444; 10157; 9972; 23279; 219; 7468; 53371; 64324; 6472; 3735; 57122; 79023; 9631; 55746	61	60
0.00095066	0.0108714	EPHB-mediated forward signaling	Reactome	R-HSA-3928662	ENSG00000125266; ENSG00000162704; ENSG00000108947; ENSG00000169398; ENSG00000115091; ENSG00000111229; ENSG00000106123; ENSG00000184009; ENSG00000134318; ENSG00000169439; ENSG00000241553; ENSG00000205726; ENSG00000138071; ENSG00000075624; ENSG00000172757	10092; 9475; 10096; 5747; 1949; 10094; 6453; 2051; 1072; 1948; 6383; 10093; 71; 10097; 60	43	43
0.00095066	0.0108714	Deposition of new CENPA-containing nucleosomes at the centromere	Reactome	R-HSA-606279	ENSG00000102054; ENSG00000181163; ENSG00000162521; ENSG00000153044; ENSG00000129534; ENSG00000159055; ENSG00000102384; ENSG00000123485; ENSG00000104147; ENSG00000137812; ENSG00000175792; ENSG00000203760; ENSG00000142856; ENSG00000115163; ENSG00000100162	55355; 5931; 23421; 2491; 54069; 55320; 64946; 387103; 1058; 57082; 5928; 4869; 8607; 11339; 79019	43	43
0.00095066	0.0108714	Nucleosome assembly	Reactome	R-HSA-774815	ENSG00000102054; ENSG00000181163; ENSG00000162521; ENSG00000153044; ENSG00000129534; ENSG00000159055; ENSG00000102384; ENSG00000123485; ENSG00000104147; ENSG00000137812; ENSG00000175792; ENSG00000203760; ENSG00000142856; ENSG00000115163; ENSG00000100162	55355; 5931; 23421; 2491; 54069; 55320; 64946; 387103; 1058; 57082; 5928; 4869; 8607; 11339; 79019	43	43
0.00095066	0.0108714	Fas Ligand (FasL) pathway and Stress induction of Heat Shock Proteins (HSP) regulation	Wikipathways	WP314	ENSG00000139687; ENSG00000111348; ENSG00000185104; ENSG00000107643; ENSG00000253729; ENSG00000064012; ENSG00000176619; ENSG00000184009; ENSG00000143799; ENSG00000138794; ENSG00000120868; ENSG00000095015; ENSG00000113368; ENSG00000160789; ENSG00000075624	84823; 317; 4000; 4001; 839; 5925; 4214; 142; 11124; 71; 5591; 60; 841; 5599; 397	43	43
0.000966487	0.0109615	APC/C:Cdc20 mediated degradation of Cyclin B	Reactome	R-HSA-174048	ENSG00000170312; ENSG00000170142; ENSG00000110200; ENSG00000094880; ENSG00000117399; ENSG00000175063; ENSG00000143947; ENSG00000141552; ENSG00000053900; ENSG00000134057	25906; 8697; 983; 991; 51529; 891; 11065; 7324; 29945; 6233	24	23
0.000966487	0.0109615	Deadenylation of mRNA	Reactome	R-HSA-429947	ENSG00000144580; ENSG00000198791; ENSG00000113300; ENSG00000135473; ENSG00000152520; ENSG00000063046; ENSG00000155508; ENSG00000149115; ENSG00000141543; ENSG00000111596	57472; 29883; 9337; 9125; 4848; 255967; 9924; 9775; 85456; 1975	25	23
0.000986425	0.0111418	Global Genome Nucleotide Excision Repair (GG-NER)	Reactome	R-HSA-5696399	ENSG00000100387; ENSG00000136518; ENSG00000111358; ENSG00000121022; ENSG00000133119; ENSG00000100811; ENSG00000105486; ENSG00000188612; ENSG00000175792; ENSG00000005156; ENSG00000158290; ENSG00000187778; ENSG00000116030; ENSG00000138663; ENSG00000168090; ENSG00000103275; ENSG00000143799; ENSG00000111445; ENSG00000143947; ENSG00000113812; ENSG00000131778; ENSG00000139842; ENSG00000163918; ENSG0000…	7341; 7329; 8451; 93973; 3980; 2967; 10987; 5983; 86; 8450; 6233; 5985; 10445; 9557; 3978; 6613; 142; 5984; 9978; 10980; 8607; 60; 7528; 51138	85	84
0.00100787	0.0113182	G1/S Transition	Reactome	R-HSA-69206	ENSG00000143947; ENSG00000112118; ENSG00000166508; ENSG00000139687; ENSG00000170312; ENSG00000166483; ENSG00000073111; ENSG00000145604; ENSG00000101868; ENSG00000111276; ENSG00000100297; ENSG00000115942; ENSG00000198056; ENSG00000006634; ENSG00000135446; ENSG00000117020; ENSG00000145386; ENSG00000076003; ENSG00000104738; ENSG00000097046; ENSG00000134057	10926; 4175; 8317; 983; 1027; 4174; 6502; 4999; 10000; 1019; 5422; 7465; 4173; 891; 5557; 890; 4172; 6233; 5925; 4176; 4171	70	70
0.00101026	0.0113182	Pyruvate metabolism - Homo sapiens (human)	KEGG	path:hsa00620	ENSG00000065833; ENSG00000075239; ENSG00000100889; ENSG00000014641; ENSG00000091483; ENSG00000154930; ENSG00000111716; ENSG00000278540; ENSG00000131828; ENSG00000164904; ENSG00000151376; ENSG00000137124; ENSG00000120437; ENSG00000168291	38; 39; 5160; 5162; 84532; 4190; 31; 219; 4199; 3945; 2271; 5106; 501; 10873	39	39		-2.99557
0.001032	0.0113768	chromatin remodeling by hswi/snf atp-dependent complexes	BioCarta	hswisnfpathway	ENSG00000196712; ENSG00000173473; ENSG00000113580; ENSG00000099956; ENSG00000122034; ENSG00000073584; ENSG00000075624; ENSG00000066117	2971; 6598; 6605; 6599; 2908; 6602; 4763; 60	16	16
0.001032	0.0113768	Interactome of polycomb repressive complex 2 (PRC2)	Wikipathways	WP2916	ENSG00000102054; ENSG00000139154; ENSG00000106462; ENSG00000029363; ENSG00000112079; ENSG00000107290; ENSG00000162521; ENSG00000054118	5928; 23064; 2146; 9967; 5931; 9774; 11329; 121536	16	16
0.001032	0.0113768	ID signaling pathway	Wikipathways	WP53	ENSG00000139687; ENSG00000115738; ENSG00000080839; ENSG00000072310; ENSG00000158711; ENSG00000117318; ENSG00000125968; ENSG00000103479	6720; 3397; 3399; 3398; 5925; 5934; 5933; 2005	16	16
0.001032	0.0113768	Cell-extracellular matrix interactions	Reactome	R-HSA-446353	ENSG00000196924; ENSG00000129675; ENSG00000169756; ENSG00000166333; ENSG00000162458; ENSG00000125753; ENSG00000197702; ENSG00000073712	10979; 9459; 2316; 3611; 3987; 55742; 7408; 54751	16	16
0.00104511	0.0114753	FGFR2 alternative splicing	Reactome	R-HSA-6803529	ENSG00000151923; ENSG00000047315; ENSG00000011304; ENSG00000169813; ENSG00000168002; ENSG00000116001; ENSG00000100320; ENSG00000066468; ENSG00000169045; ENSG00000099783; ENSG00000135486	7073; 2263; 7072; 3187; 4670; 3178; 23543; 3185; 5436; 5725; 5431	29	27
0.00106342	0.0116301	Late Phase of HIV Life Cycle	Reactome	R-HSA-162599	ENSG00000111358; ENSG00000092201; ENSG00000085415; ENSG00000196262; ENSG00000130724; ENSG00000187325; ENSG00000064313; ENSG00000152465; ENSG00000111880; ENSG00000188986; ENSG00000030066; ENSG00000101158; ENSG00000149136; ENSG00000069248; ENSG00000273841; ENSG00000147133; ENSG00000082898; ENSG00000170248; ENSG00000047315; ENSG00000106290; ENSG00000113569; ENSG00000075188; ENSG00000058804; ENSG0000…	6872; 9972; 11198; 25920; 57122; 6880; 9631; 79902; 27243; 51616; 5478; 9397; 7514; 53371; 6878; 79023; 10015; 55746; 81929; 9688; 8732; 6827; 2967; 5902; 6873; 1104; 6749; 5431; 7936; 55706; 5901; 51497; 23279; 6233; 5436	142	139
0.00114131	0.0124327	NOTCH1 Intracellular Domain Regulates Transcription	Reactome	R-HSA-2122947	ENSG00000143947; ENSG00000108840; ENSG00000094631; ENSG00000100387; ENSG00000141027; ENSG00000106829; ENSG00000013619; ENSG00000061273; ENSG00000177565; ENSG00000147099; ENSG00000112237; ENSG00000101849; ENSG00000116478; ENSG00000196591; ENSG00000184384; ENSG00000114315	51564; 3065; 10014; 84441; 79718; 10046; 892; 9611; 10013; 6907; 55869; 3066; 9978; 6233; 7091; 3280	48	48
0.00117645	0.0127649	Role of Calcineurin-dependent NFAT signaling in lymphocytes	PID	nfat_3pathway	ENSG00000108953; ENSG00000164924; ENSG00000160014; ENSG00000107643; ENSG00000107968; ENSG00000179841; ENSG00000128245; ENSG00000082898; ENSG00000095015; ENSG00000112062; ENSG00000143933; ENSG00000087088; ENSG00000172348; ENSG00000132341; ENSG00000108424; ENSG00000198668; ENSG00000154229; ENSG00000182481	1326; 801; 5901; 805; 5578; 7531; 3837; 7514; 581; 5599; 808; 10231; 7534; 1432; 4214; 9495; 7533; 3838	58	57
0.00120244	0.0127951	GLI proteins bind promoters of Hh responsive genes to promote transcription	Reactome	R-HSA-5635851	ENSG00000111087; ENSG00000185920; ENSG00000074047; ENSG00000106571; ENSG00000164161	2735; 2736; 5727; 2737; 64399	7	7
0.00120244	0.0127951	Activation of NIMA Kinases NEK9, NEK6, NEK7	Reactome	R-HSA-2980767	ENSG00000157456; ENSG00000170312; ENSG00000166851; ENSG00000119638; ENSG00000134057	5347; 891; 9133; 91754; 983	7	7
0.00120244	0.0127951	SUMO is transferred from E1 to E2 (UBE2I, UBC9)	Reactome	R-HSA-3065678	ENSG00000142230; ENSG00000188612; ENSG00000116030; ENSG00000126261; ENSG00000103275	6613; 7329; 10054; 7341; 10055	7	7
0.00120244	0.0127951	Pentose Phosphate Pathway	Wikipathways	WP134	ENSG00000153574; ENSG00000163931; ENSG00000142657; ENSG00000197713; ENSG00000160211	7086; 5226; 2539; 22934; 6120	7	7
0.00120244	0.0127951	Aryl hydrocarbon receptor signalling	Reactome	R-HSA-8937144	ENSG00000063438; ENSG00000110711; ENSG00000110958; ENSG00000096384; ENSG00000172379	9915; 9049; 57491; 3326; 10728	8	7
0.00123956	0.0131393	rb tumor suppressor/checkpoint signaling in response to dna damage	BioCarta	rbpathway	ENSG00000139687; ENSG00000170312; ENSG00000166483; ENSG00000141510; ENSG00000149554; ENSG00000135446; ENSG00000128245	5925; 1019; 7533; 7157; 1111; 983; 7465	13	13
0.00126949	0.0133539	tRNA processing	Reactome	R-HSA-72306	ENSG00000085415; ENSG00000113272; ENSG00000126814; ENSG00000104356; ENSG00000198860; ENSG00000030066; ENSG00000102900; ENSG00000069248; ENSG00000125450; ENSG00000122435; ENSG00000079785; ENSG00000113569; ENSG00000167118; ENSG00000075188; ENSG00000058804; ENSG00000136628; ENSG00000124789; ENSG00000107614; ENSG00000091127; ENSG00000111581; ENSG00000184575; ENSG00000171262; ENSG00000138750; ENSG0000…	1653; 9972; 54482; 11260; 1787; 57122; 116461; 9631; 10940; 79902; 53371; 79023; 55746; 81929; 2058; 9688; 57604; 283742; 51504; 54517; 55706; 5901; 57570; 23279; 54974; 81605; 93587	102	100
0.00126949	0.0133539	Respiratory electron transport	Reactome	R-HSA-611105	ENSG00000167792; ENSG00000173660; ENSG00000164919; ENSG00000166136; ENSG00000164405; ENSG00000151413; ENSG00000183648; ENSG00000213619; ENSG00000143252; ENSG00000147684; ENSG00000178057; ENSG00000136463; ENSG00000131174; ENSG00000177646; ENSG00000189043; ENSG00000115944; ENSG00000135940; ENSG00000158864; ENSG00000165264; ENSG00000127184; ENSG00000010256; ENSG00000204370; ENSG00000136521; ENSG0000…	7384; 4705; 4722; 51204; 4715; 4724; 1329; 6391; 1349; 4541; 9167; 25915; 1350; 4711; 4720; 4714; 28976; 27089; 4707; 7388; 1345; 6392; 4723; 7381; 80224; 4697; 4712	103	100
0.0012914	0.0134306	One carbon pool by folate - Homo sapiens (human)	KEGG	path:hsa00670	ENSG00000159131; ENSG00000136010; ENSG00000065911; ENSG00000100714; ENSG00000182199; ENSG00000138363; ENSG00000176890; ENSG00000228716; ENSG00000120254	7298; 6472; 4522; 471; 160428; 10797; 25902; 1719; 2618	20	20		-2.88894
0.0012914	0.0134306	Inactivation of APC/C via direct inhibition of the APC/C complex	Reactome	R-HSA-141430	ENSG00000170142; ENSG00000110200; ENSG00000094880; ENSG00000117399; ENSG00000164109; ENSG00000175063; ENSG00000156970; ENSG00000141552; ENSG00000053900	29945; 4085; 11065; 51529; 25906; 8697; 7324; 991; 701	21	20
0.0012914	0.0134306	Inhibition of the proteolytic activity of APC/C required for the onset of anaphase by mitotic spindle checkpoint components	Reactome	R-HSA-141405	ENSG00000170142; ENSG00000110200; ENSG00000094880; ENSG00000117399; ENSG00000164109; ENSG00000175063; ENSG00000156970; ENSG00000141552; ENSG00000053900	29945; 4085; 11065; 51529; 25906; 8697; 7324; 991; 701	21	20
0.0013572	0.0140618	Processing and activation of SUMO	Reactome	R-HSA-3215018	ENSG00000188612; ENSG00000126261; ENSG00000079387; ENSG00000142230; ENSG00000103275; ENSG00000116030	6613; 7329; 10054; 7341; 10055; 29843	10	10
0.00140854	0.0145391	Beta1 integrin cell surface interactions	PID	integrin1_pathway	ENSG00000060718; ENSG00000186340; ENSG00000196569; ENSG00000187498; ENSG00000204262; ENSG00000130635; ENSG00000182871; ENSG00000168542; ENSG00000137801; ENSG00000163359; ENSG00000173546; ENSG00000115232; ENSG00000213949; ENSG00000077943; ENSG00000137809; ENSG00000116962; ENSG00000164692; ENSG00000108821; ENSG00000138448; ENSG00000091136	22801; 3672; 3676; 1277; 7057; 1278; 1293; 3908; 1282; 80781; 8516; 3685; 1290; 3912; 1301; 1281; 1464; 7058; 4811; 1289	70	67
0.00142734	0.0146782	EGF-EGFR Signaling Pathway	Wikipathways	WP437	ENSG00000173757; ENSG00000107643; ENSG00000169398; ENSG00000185591; ENSG00000169967; ENSG00000163558; ENSG00000120899; ENSG00000158711; ENSG00000117632; ENSG00000076928; ENSG00000106976; ENSG00000071242; ENSG00000118260; ENSG00000106070; ENSG00000130508; ENSG00000161203; ENSG00000112062; ENSG00000132155; ENSG00000154229; ENSG00000101057; ENSG00000171862; ENSG00000177189; ENSG00000042753; ENSG0000…	3925; 5584; 4605; 1072; 10746; 5599; 3845; 1385; 5747; 2549; 51196; 6667; 4214; 4216; 1432; 5578; 6777; 5338; 2887; 2059; 5906; 9138; 5894; 2185; 867; 6196; 6197; 8440; 7291; 9101; 7837; 5728; 1759; 1175; 466; 1173; 5287; 1978; 2005	162	162
0.00148007	0.0151078	Oncogene Induced Senescence	Reactome	R-HSA-2559585	ENSG00000134954; ENSG00000147883; ENSG00000141510; ENSG00000185591; ENSG00000198625; ENSG00000092847; ENSG00000135446; ENSG00000125968; ENSG00000126070; ENSG00000143947; ENSG00000123080; ENSG00000090905	7157; 27327; 4194; 2113; 1031; 3397; 6667; 1019; 1030; 192669; 26523; 6233	32	32
0.00149104	0.0151078	One Carbon Metabolism	Wikipathways	WP241	ENSG00000159131; ENSG00000119772; ENSG00000065911; ENSG00000100714; ENSG00000228716; ENSG00000038274; ENSG00000176890; ENSG00000182199; ENSG00000138363; ENSG00000130816; ENSG00000120254	1788; 1786; 2618; 27430; 10797; 6472; 1719; 471; 25902; 7298; 4522	28	28
0.00149104	0.0151078	Removal of licensing factors from origins	Reactome	R-HSA-69300	ENSG00000139687; ENSG00000076003; ENSG00000073111; ENSG00000112118; ENSG00000111276; ENSG00000100297; ENSG00000115942; ENSG00000104738; ENSG00000145386; ENSG00000166508; ENSG00000143947	4175; 5925; 1027; 4174; 4999; 4173; 890; 4172; 6233; 4176; 4171	28	28
0.00149104	0.0151078	Regulation of DNA replication	Reactome	R-HSA-69304	ENSG00000139687; ENSG00000076003; ENSG00000073111; ENSG00000112118; ENSG00000111276; ENSG00000100297; ENSG00000115942; ENSG00000104738; ENSG00000145386; ENSG00000166508; ENSG00000143947	4175; 5925; 1027; 4174; 4999; 4173; 890; 4172; 6233; 4176; 4171	28	28
0.00149895	0.0151323	Chromosome Maintenance	Reactome	R-HSA-73886	ENSG00000102054; ENSG00000133119; ENSG00000159055; ENSG00000101868; ENSG00000123485; ENSG00000175792; ENSG00000128513; ENSG00000168496; ENSG00000100162; ENSG00000105968; ENSG00000137812; ENSG00000104147; ENSG00000162521; ENSG00000105486; ENSG00000115163; ENSG00000111445; ENSG00000203760; ENSG00000142856; ENSG00000188486; ENSG00000183207; ENSG00000181163; ENSG00000164032; ENSG00000153044; ENSG0000…	55355; 64946; 79019; 23421; 5928; 54069; 4869; 8607; 55651; 2491; 3014; 5931; 57082; 11339; 5422; 5985; 3978; 387103; 1058; 5983; 94239; 5557; 55320; 25913; 2237; 1736; 5984; 3015; 10856	113	111
0.00163371	0.0164325	Phenytoin (Antiarrhythmic) Action Pathway	SMPDB	SMP00327	ENSG00000105048; ENSG00000065534; ENSG00000143933; ENSG00000160014; ENSG00000155660; ENSG00000181019; ENSG00000181072; ENSG00000069431; ENSG00000143153; ENSG00000151067; ENSG00000089248; ENSG00000198668; ENSG00000183023; ENSG00000174437; ENSG00000075711; ENSG00000149428; ENSG00000171385; ENSG00000140416; ENSG00000044574; ENSG00000090520; ENSG00000162989; ENSG00000172164; ENSG00000143870	6641; 51726; 3309; 10525; 9601; 10130; 10961; 1728; 481; 3760; 3752; 1739; 10060; 6546; 775; 1129; 488; 801; 805; 808; 4638; 7138; 7168	82	82
0.00169517	0.0169321	TCA Cycle	Wikipathways	WP78	ENSG00000062485; ENSG00000182054; ENSG00000204370; ENSG00000143252; ENSG00000172340; ENSG00000163541; ENSG00000091483; ENSG00000101365	6391; 2271; 1431; 6392; 3420; 8801; 8802; 3418	17	17
0.00169567	0.0169321	TGF_beta_Receptor	NetPath	Pathway_TGF_beta_Receptor	ENSG00000134954; ENSG00000100387; ENSG00000080839; ENSG00000119699; ENSG00000170312; ENSG00000107643; ENSG00000169398; ENSG00000185591; ENSG00000082898; ENSG00000121022; ENSG00000108424; ENSG00000139687; ENSG00000120837; ENSG00000169083; ENSG00000168036; ENSG00000157456; ENSG00000182944; ENSG00000137834; ENSG00000108984; ENSG00000084623; ENSG00000112062; ENSG00000114520; ENSG00000103479; ENSG0000…	3065; 5925; 10987; 983; 9972; 4801; 1386; 4092; 6667; 1432; 8697; 861; 5608; 7157; 8668; 3837; 9133; 2130; 7514; 9978; 4089; 5934; 1499; 7329; 29945; 6498; 367; 5933; 5599; 860; 1019; 8723; 672; 6383; 114790; 7341; 5747; 4091; 10664; 7043; 2113	176	174
0.00171111	0.0170246	Mesodermal Commitment Pathway	Wikipathways	WP2857	ENSG00000107984; ENSG00000124496; ENSG00000185630; ENSG00000108561; ENSG00000196628; ENSG00000146918; ENSG00000167081; ENSG00000162702; ENSG00000172819; ENSG00000158711; ENSG00000150347; ENSG00000174804; ENSG00000091656; ENSG00000158290; ENSG00000198846; ENSG00000139154; ENSG00000187079; ENSG00000137834; ENSG00000074219; ENSG00000112658; ENSG00000011258; ENSG00000182197; ENSG00000054598; ENSG0000…	6722; 7003; 6001; 3251; 84159; 1466; 80312; 83439; 5916; 5090; 54892; 4211; 8450; 55809; 31; 8728; 2296; 6169; 8463; 6925; 708; 54799; 657; 659; 23528; 8322; 93; 79776; 4089; 5087; 2131; 55704; 121536; 4091; 9760; 22943; 2005	153	153
0.00171976	0.0170491	Sterol Regulatory Element-Binding Proteins (SREBP) signalling	Wikipathways	WP1982	ENSG00000099194; ENSG00000186480; ENSG00000100811; ENSG00000138674; ENSG00000157020; ENSG00000118260; ENSG00000130164; ENSG00000150961; ENSG00000113161; ENSG00000160285; ENSG00000155368; ENSG00000154930; ENSG00000198911; ENSG00000278540; ENSG00000185591; ENSG00000072310; ENSG00000014641; ENSG00000108424; ENSG00000132356; ENSG00000100934	3949; 22872; 3638; 6721; 6720; 9871; 4047; 84532; 6667; 5562; 10484; 3837; 4190; 3156; 1385; 6319; 31; 6396; 1622; 7528	68	68
0.00176263	0.0174115	Transport of Mature mRNA Derived from an Intronless Transcript	Reactome	R-HSA-159231	ENSG00000111581; ENSG00000119203; ENSG00000085415; ENSG00000102900; ENSG00000113569; ENSG00000183684; ENSG00000075188; ENSG00000138750; ENSG00000058804; ENSG00000124789; ENSG00000069248; ENSG00000125450; ENSG00000165934; ENSG00000030066	55706; 51692; 9688; 79902; 9972; 23279; 53371; 10189; 57122; 79023; 9631; 53981; 55746; 81929	43	41
0.00185718	0.01828	Translation Factors	Wikipathways	WP107	ENSG00000187840; ENSG00000156508; ENSG00000147677; ENSG00000100353; ENSG00000145191; ENSG00000173812; ENSG00000106682; ENSG00000114942; ENSG00000103319; ENSG00000175390; ENSG00000132507; ENSG00000084623; ENSG00000063046; ENSG00000104529; ENSG00000130741; ENSG00000104408	8893; 1984; 1968; 7458; 29904; 1933; 1936; 3646; 1915; 10209; 1978; 8664; 8665; 8667; 8668; 1975	50	50
0.00187548	0.0183944	miR-targeted genes in squamous cell - TarBase	Wikipathways	WP2006	ENSG00000111371; ENSG00000100934; ENSG00000006831; ENSG00000136045; ENSG00000130724; ENSG00000138413; ENSG00000115053; ENSG00000090054; ENSG00000109586; ENSG00000144579; ENSG00000108406; ENSG00000158290; ENSG00000107968; ENSG00000167601; ENSG00000134248; ENSG00000187514; ENSG00000130508; ENSG00000067955; ENSG00000167315; ENSG00000170876; ENSG00000012660; ENSG00000174437; ENSG00000114315; ENSG0000…	3417; 7057; 23471; 5757; 10449; 81539; 1326; 23677; 11137; 143888; 79602; 79665; 302; 10541; 10542; 8450; 60481; 83871; 29099; 4670; 10558; 27243; 79188; 8829; 7846; 3280; 7168; 865; 54407; 558; 51809; 23224; 7837; 4691; 58190; 51650; 10484; 488	159	159
0.0018886	0.0184574	Regulation of nuclear SMAD2/3 signaling	PID	smad2_3nuclearpathway	ENSG00000102054; ENSG00000185591; ENSG00000196591; ENSG00000147883; ENSG00000118260; ENSG00000067955; ENSG00000162521; ENSG00000116478; ENSG00000141027; ENSG00000115966; ENSG00000135446; ENSG00000136603; ENSG00000172845; ENSG00000169083; ENSG00000071564; ENSG00000159216; ENSG00000113580; ENSG00000101665; ENSG00000124813; ENSG00000118707; ENSG00000141646; ENSG00000164692	6667; 860; 3065; 6929; 2908; 6498; 367; 865; 4092; 9611; 5928; 60436; 1386; 1019; 1030; 5931; 1385; 6670; 3066; 1278; 4089; 861	79	78
0.00190037	0.0184595	Glutaminolysis and Cancer	SMPDB	SMP02298	ENSG00000115902; ENSG00000065833; ENSG00000062485; ENSG00000182054; ENSG00000204370; ENSG00000143252; ENSG00000172340; ENSG00000163541; ENSG00000131828; ENSG00000091483; ENSG00000105281; ENSG00000101365; ENSG00000168291	5160; 5162; 1431; 3420; 8802; 8801; 2271; 6392; 6391; 6510; 6509; 4199; 3418	37	37
0.0019625	0.0184595	Mitotic Spindle Checkpoint	Reactome	R-HSA-69618	ENSG00000170142; ENSG00000110200; ENSG00000094880; ENSG00000117399; ENSG00000164109; ENSG00000175063; ENSG00000156970; ENSG00000141552; ENSG00000053900	4085; 25906; 29945; 701; 991; 51529; 11065; 7324; 8697	22	21
0.0019625	0.0184595	Signaling by BMP	Reactome	R-HSA-201451	ENSG00000120693; ENSG00000137834; ENSG00000101665; ENSG00000180875; ENSG00000114739; ENSG00000141646; ENSG00000107779; ENSG00000204217; ENSG00000163430	4089; 64388; 657; 4093; 4092; 4091; 659; 11167; 93	22	21
0.0019625	0.0184595	Pyruvate dehydrogenase deficiency (E3)	SMPDB	SMP00550	ENSG00000062485; ENSG00000204370; ENSG00000143252; ENSG00000172340; ENSG00000163541; ENSG00000131828; ENSG00000091483; ENSG00000101365; ENSG00000168291	5160; 5162; 1431; 3420; 8802; 8801; 2271; 6391; 6392	21	21
0.0019625	0.0184595	Pyruvate dehydrogenase deficiency (E2)	SMPDB	SMP00551	ENSG00000062485; ENSG00000204370; ENSG00000143252; ENSG00000172340; ENSG00000163541; ENSG00000131828; ENSG00000091483; ENSG00000101365; ENSG00000168291	5160; 5162; 1431; 3420; 8802; 8801; 2271; 6391; 6392	21	21
0.0019625	0.0184595	2-ketoglutarate dehydrogenase complex deficiency	SMPDB	SMP00549	ENSG00000062485; ENSG00000204370; ENSG00000143252; ENSG00000172340; ENSG00000163541; ENSG00000131828; ENSG00000091483; ENSG00000101365; ENSG00000168291	5160; 5162; 1431; 3420; 8802; 8801; 2271; 6391; 6392	21	21
0.0019625	0.0184595	Mitochondrial complex II deficiency	SMPDB	SMP00548	ENSG00000062485; ENSG00000204370; ENSG00000143252; ENSG00000172340; ENSG00000163541; ENSG00000131828; ENSG00000091483; ENSG00000101365; ENSG00000168291	5160; 5162; 1431; 3420; 8802; 8801; 2271; 6391; 6392	21	21
0.0019625	0.0184595	Fumarase deficiency	SMPDB	SMP00547	ENSG00000062485; ENSG00000204370; ENSG00000143252; ENSG00000172340; ENSG00000163541; ENSG00000131828; ENSG00000091483; ENSG00000101365; ENSG00000168291	5160; 5162; 1431; 3420; 8802; 8801; 2271; 6391; 6392	21	21
0.0019625	0.0184595	Congenital lactic acidosis	SMPDB	SMP00546	ENSG00000062485; ENSG00000204370; ENSG00000143252; ENSG00000172340; ENSG00000163541; ENSG00000131828; ENSG00000091483; ENSG00000101365; ENSG00000168291	5160; 5162; 1431; 3420; 8802; 8801; 2271; 6391; 6392	21	21
0.0019625	0.0184595	Citric Acid Cycle	SMPDB	SMP00057	ENSG00000062485; ENSG00000204370; ENSG00000143252; ENSG00000172340; ENSG00000163541; ENSG00000131828; ENSG00000091483; ENSG00000101365; ENSG00000168291	5160; 5162; 1431; 3420; 8802; 8801; 2271; 6391; 6392	21	21
0.0019625	0.0184595	p38 signaling mediated by MAPKAP kinases	PID	p38_mk2pathway	ENSG00000164924; ENSG00000071564; ENSG00000101224; ENSG00000118260; ENSG00000108953; ENSG00000112062; ENSG00000132155; ENSG00000128245; ENSG00000112658	5894; 7533; 1432; 7534; 6929; 6722; 7531; 994; 1385	21	21
0.00201324	0.0188724	Transport of the SLBP independent Mature mRNA	Reactome	R-HSA-159227	ENSG00000111581; ENSG00000085415; ENSG00000102900; ENSG00000113569; ENSG00000183684; ENSG00000075188; ENSG00000138750; ENSG00000058804; ENSG00000124789; ENSG00000069248; ENSG00000125450; ENSG00000030066	55706; 9688; 79902; 9972; 23279; 53371; 10189; 57122; 79023; 9631; 55746; 81929	33	33
0.00206851	0.0193248	Integrin-linked kinase signaling	PID	ilk_pathway	ENSG00000129675; ENSG00000168036; ENSG00000169756; ENSG00000143799; ENSG00000118260; ENSG00000082898; ENSG00000166333; ENSG00000013810; ENSG00000197702; ENSG00000175792; ENSG00000132323; ENSG00000071051; ENSG00000183207; ENSG00000058272; ENSG00000196531	10460; 4666; 1499; 8440; 9459; 55742; 7514; 3987; 1385; 142; 3611; 4659; 8607; 10856; 80895	46	46
0.00207671	0.0193359	Propanoate metabolism	INOH	None	ENSG00000146085; ENSG00000114054; ENSG00000165092; ENSG00000113790; ENSG00000117054; ENSG00000175198; ENSG00000111716; ENSG00000167315; ENSG00000164904; ENSG00000137124	501; 5095; 219; 3945; 216; 4594; 10449; 34; 1962; 5096	25	25
0.00216038	0.0197531	Malonyl-coa decarboxylase deficiency	SMPDB	SMP00502	ENSG00000146085; ENSG00000075239; ENSG00000114054; ENSG00000154930; ENSG00000117054; ENSG00000175198; ENSG00000278540	4594; 31; 38; 34; 84532; 5095; 5096	14	14
0.00216038	0.0197531	Malonic Aciduria	SMPDB	SMP00198	ENSG00000146085; ENSG00000075239; ENSG00000114054; ENSG00000154930; ENSG00000117054; ENSG00000175198; ENSG00000278540	4594; 31; 38; 34; 84532; 5095; 5096	14	14
0.00216038	0.0197531	Propanoate Metabolism	SMPDB	SMP00016	ENSG00000146085; ENSG00000075239; ENSG00000114054; ENSG00000154930; ENSG00000117054; ENSG00000175198; ENSG00000278540	4594; 31; 38; 34; 84532; 5095; 5096	14	14
0.00216038	0.0197531	Methylmalonic Aciduria Due to Cobalamin-Related Disorders	SMPDB	SMP00201	ENSG00000146085; ENSG00000075239; ENSG00000114054; ENSG00000154930; ENSG00000117054; ENSG00000175198; ENSG00000278540	4594; 31; 38; 34; 84532; 5095; 5096	14	14
0.002182	0.0197531	Validated targets of C-MYC transcriptional repression	PID	myc_represspathway	ENSG00000115738; ENSG00000080839; ENSG00000147883; ENSG00000221869; ENSG00000120837; ENSG00000118260; ENSG00000185591; ENSG00000111276; ENSG00000119383; ENSG00000113721; ENSG00000171202; ENSG00000107984; ENSG00000012048; ENSG00000119772; ENSG00000107819; ENSG00000231607; ENSG00000141646; ENSG00000116478; ENSG00000164692; ENSG00000100097; ENSG00000119139	3398; 9414; 3065; 1052; 1385; 3956; 1027; 4089; 672; 4801; 5933; 1278; 6667; 5524; 8847; 1030; 5159; 1788; 22943; 84233; 81855	75	74
0.00220036	0.0197531	CaMK IV-mediated phosphorylation of CREB	Reactome	R-HSA-111932	ENSG00000118260; ENSG00000198668; ENSG00000143933; ENSG00000160014	805; 808; 1385; 801	5	5
0.00220036	0.0197531	ATF6-alpha activates chaperone genes	Wikipathways	WP2655	ENSG00000179218; ENSG00000100219; ENSG00000044574; ENSG00000166598	811; 7184; 7494; 3309	5	5
0.00220036	0.0197531	G2/M DNA replication checkpoint	Reactome	R-HSA-69478	ENSG00000157456; ENSG00000170312; ENSG00000166483; ENSG00000134057	891; 9133; 983; 7465	5	5
0.00220036	0.0197531	Cyclin B2 mediated events	Reactome	R-HSA-157881	ENSG00000157456; ENSG00000170312; ENSG00000101224; ENSG00000158402	995; 9133; 983; 994	5	5
0.00220036	0.0197531	Mitotic G2-G2-M phases	Wikipathways	WP1859	ENSG00000157456; ENSG00000166851; ENSG00000117724; ENSG00000134057	9133; 891; 1063; 5347	5	5
0.00220036	0.0197531	SUMO is conjugated to E1 (UBA2:SAE1)	Reactome	R-HSA-3065676	ENSG00000142230; ENSG00000188612; ENSG00000116030; ENSG00000126261	10054; 7341; 10055; 6613	5	5
0.00228547	0.0203843	DNA Replication	Wikipathways	WP466	ENSG00000076003; ENSG00000073111; ENSG00000133119; ENSG00000166508; ENSG00000101868; ENSG00000100297; ENSG00000112118; ENSG00000198056; ENSG00000104738; ENSG00000115942; ENSG00000111445; ENSG00000163918; ENSG00000006634; ENSG00000097046	5983; 5984; 5985; 5557; 8317; 4171; 4174; 4175; 4176; 4173; 4172; 5422; 10926; 4999	42	42
0.00228547	0.0203843	Transport of Mature mRNAs Derived from Intronless Transcripts	Reactome	R-HSA-159234	ENSG00000111581; ENSG00000119203; ENSG00000085415; ENSG00000102900; ENSG00000113569; ENSG00000183684; ENSG00000075188; ENSG00000138750; ENSG00000058804; ENSG00000124789; ENSG00000069248; ENSG00000125450; ENSG00000165934; ENSG00000030066	55706; 51692; 9688; 79902; 9972; 23279; 53371; 10189; 57122; 79023; 9631; 53981; 55746; 81929	44	42
0.00260871	0.0231923	Depolymerisation of the Nuclear Lamina	Reactome	R-HSA-4419969	ENSG00000170312; ENSG00000154229; ENSG00000175826; ENSG00000113368; ENSG00000160789; ENSG00000134057	4000; 4001; 891; 23399; 5578; 983	11	11
0.00262488	0.0232237	superpathway of conversion of glucose to acetyl CoA and entry into the TCA cycle	HumanCyc	PWY66-407	ENSG00000143252; ENSG00000014641; ENSG00000204370; ENSG00000062485; ENSG00000109107; ENSG00000122729; ENSG00000172340; ENSG00000067057; ENSG00000163541; ENSG00000136143; ENSG00000131828; ENSG00000074800; ENSG00000091483; ENSG00000101365; ENSG00000168291	8803; 3420; 230; 8801; 6392; 8802; 5160; 6391; 2271; 2023; 5214; 48; 1431; 4190; 5162	48	47
0.00265438	0.0232237	cdk regulation of dna replication	BioCarta	mcmpathway	ENSG00000076003; ENSG00000073111; ENSG00000112118; ENSG00000111276; ENSG00000100297; ENSG00000115942; ENSG00000104738; ENSG00000166508	1027; 4174; 4175; 4172; 4173; 4999; 4176; 4171	18	18
0.00265438	0.0232237	regulation of cell cycle progression by plk3	BioCarta	plk3pathway	ENSG00000170312; ENSG00000087088; ENSG00000141510; ENSG00000149554; ENSG00000138794; ENSG00000120868; ENSG00000128245; ENSG00000134057	7533; 7157; 891; 839; 1111; 581; 317; 983	18	18
0.00265438	0.0232237	SREBF and miR33 in cholesterol and lipid homeostasis	Wikipathways	WP2011	ENSG00000099194; ENSG00000072310; ENSG00000130164; ENSG00000025434; ENSG00000198911; ENSG00000186951; ENSG00000113161; ENSG00000132356	10062; 3949; 5562; 6721; 6720; 3156; 5465; 6319	18	18
0.00265438	0.0232237	Propanoate metabolism	EHMN	Propanoate metabolism	ENSG00000155368; ENSG00000146085; ENSG00000154930; ENSG00000113790; ENSG00000117054; ENSG00000175198; ENSG00000164904; ENSG00000137124	84532; 501; 219; 5095; 4594; 1962; 1622; 34	18	18
0.0026701	0.0232873	TGF-beta super family signaling pathway canonical	INOH	None	ENSG00000108840; ENSG00000107643; ENSG00000041357; ENSG00000147099; ENSG00000061273; ENSG00000196591; ENSG00000120693; ENSG00000137834; ENSG00000165916; ENSG00000112062; ENSG00000143869; ENSG00000184384; ENSG00000185627; ENSG00000107779; ENSG00000008018; ENSG00000094631; ENSG00000101182; ENSG00000116478; ENSG00000106829; ENSG00000143106; ENSG00000136930; ENSG00000101665; ENSG00000156466; ENSG0000…	5702; 4089; 55869; 4092; 1432; 84441; 51564; 5689; 659; 3066; 5686; 6498; 5710; 5599; 5685; 4091; 3065; 5688; 7091; 93; 392255; 10014; 5695; 657; 4093; 5719; 7043; 151449; 10013	115	115
0.00269379	0.0234198	Transport of the SLBP Dependant Mature mRNA	Reactome	R-HSA-159230	ENSG00000111581; ENSG00000085415; ENSG00000102900; ENSG00000113569; ENSG00000183684; ENSG00000075188; ENSG00000138750; ENSG00000058804; ENSG00000124789; ENSG00000069248; ENSG00000125450; ENSG00000030066	55706; 9688; 79902; 9972; 23279; 53371; 10189; 57122; 79023; 9631; 55746; 81929	34	34
0.00270571	0.0234495	Mitotic Prophase	Reactome	R-HSA-68875	ENSG00000170312; ENSG00000085415; ENSG00000188486; ENSG00000146918; ENSG00000136824; ENSG00000030066; ENSG00000139687; ENSG00000104388; ENSG00000157456; ENSG00000102900; ENSG00000105968; ENSG00000175826; ENSG00000069248; ENSG00000125450; ENSG00000154229; ENSG00000100749; ENSG00000111581; ENSG00000113569; ENSG00000075188; ENSG00000166851; ENSG00000124789; ENSG00000175334; ENSG00000113368; ENSG0000…	4001; 23399; 5925; 9972; 8815; 7443; 57122; 9631; 5578; 3014; 79902; 4000; 9133; 53371; 7112; 6418; 55746; 81929; 5347; 9688; 5862; 54892; 91754; 10051; 79023; 983; 55706; 23279; 891; 3021; 10592; 3015; 94239; 2010	143	141
0.00281084	0.0242843	brca1 dependent ub ligase activity	BioCarta	bard1pathway	ENSG00000012048; ENSG00000138376; ENSG00000144554; ENSG00000112039; ENSG00000187741	2177; 580; 2175; 672; 2178	8	8
0.00284794	0.0244514	Extension of Telomeres	Reactome	R-HSA-180786	ENSG00000133119; ENSG00000101868; ENSG00000145912; ENSG00000105486; ENSG00000198056; ENSG00000130826; ENSG00000111445; ENSG00000175792; ENSG00000163918; ENSG00000183207; ENSG00000168496	55651; 5422; 5983; 5557; 5985; 3978; 2237; 1736; 5984; 8607; 10856	31	30
0.00284794	0.0244514	Regulation of Glucokinase by Glucokinase Regulatory Protein	Reactome	R-HSA-170822	ENSG00000111581; ENSG00000085415; ENSG00000102900; ENSG00000113569; ENSG00000075188; ENSG00000138750; ENSG00000058804; ENSG00000124789; ENSG00000069248; ENSG00000125450; ENSG00000030066	55706; 9688; 79902; 9972; 23279; 53371; 57122; 79023; 9631; 55746; 81929	30	30
0.00288488	0.0245742	APC/C:Cdc20 mediated degradation of Securin	Reactome	R-HSA-174154	ENSG00000170142; ENSG00000110200; ENSG00000094880; ENSG00000117399; ENSG00000053900; ENSG00000175063; ENSG00000141552; ENSG00000164611; ENSG00000143947	25906; 8697; 9232; 991; 51529; 11065; 7324; 29945; 6233	23	22
0.00288488	0.0245742	Fatty Acid Biosynthesis	Wikipathways	WP357	ENSG00000099194; ENSG00000115425; ENSG00000104325; ENSG00000093144; ENSG00000123983; ENSG00000138796; ENSG00000278540; ENSG00000167315; ENSG00000116353	55825; 2181; 10449; 55862; 31; 3033; 51102; 1666; 6319	22	22
0.0029147	0.0245742	Regulation of Androgen receptor activity	PID	ar_tf_pathway	ENSG00000108984; ENSG00000169083; ENSG00000080503; ENSG00000107643; ENSG00000079387; ENSG00000173473; ENSG00000120798; ENSG00000113580; ENSG00000061273; ENSG00000204628; ENSG00000073584; ENSG00000177463; ENSG00000186350; ENSG00000112062; ENSG00000116478; ENSG00000204231	51564; 3065; 7181; 2908; 367; 5599; 6605; 1432; 29843; 6595; 7182; 6257; 6599; 10399; 6256; 5608	52	52
0.00292769	0.0245742	PPAR Alpha Pathway	Wikipathways	WP2878	ENSG00000155368; ENSG00000170312; ENSG00000186350; ENSG00000025434; ENSG00000113790; ENSG00000117054; ENSG00000135446; ENSG00000157184; ENSG00000186951; ENSG00000116171	10062; 983; 6342; 1962; 1019; 1376; 5465; 1622; 34; 6256	26	26
0.00292769	0.0245742	Formation of tubulin folding intermediates by CCT/TriC	Reactome	R-HSA-389960	ENSG00000150753; ENSG00000166226; ENSG00000135624; ENSG00000167552; ENSG00000167553; ENSG00000146731; ENSG00000120438; ENSG00000123416; ENSG00000137285; ENSG00000115484	10575; 84790; 10376; 10574; 908; 22948; 347733; 6950; 10576; 7846	26	26
0.00292986	0.0245742	JAK-STAT	Wikipathways	WP2593	ENSG00000121774; ENSG00000173757; ENSG00000278540; ENSG00000169398; ENSG00000184557; ENSG00000196262; ENSG00000165410; ENSG00000134318; ENSG00000185591; ENSG00000120833; ENSG00000112062; ENSG00000122691; ENSG00000132356; ENSG00000107643	7291; 10657; 9475; 5747; 5478; 1073; 5562; 31; 1432; 9021; 6667; 6777; 5599; 8835	43	43
0.00292986	0.0245742	Kinesins	Reactome	R-HSA-983189	ENSG00000121621; ENSG00000163808; ENSG00000138160; ENSG00000186185; ENSG00000090889; ENSG00000161800; ENSG00000142945; ENSG00000138778; ENSG00000079616; ENSG00000112984; ENSG00000137807; ENSG00000237649; ENSG00000162849; ENSG00000138182	10112; 3833; 9493; 56992; 3832; 11004; 24137; 3835; 81930; 55083; 1062; 29127; 9585; 146909	43	43
0.00293357	0.0245742	PDGFR-beta signaling pathway	PID	pdgfrbpathway	ENSG00000108953; ENSG00000160007; ENSG00000107643; ENSG00000175354; ENSG00000173757; ENSG00000107796; ENSG00000130402; ENSG00000106070; ENSG00000132155; ENSG00000154229; ENSG00000151491; ENSG00000164924; ENSG00000158195; ENSG00000177189; ENSG00000138071; ENSG00000116473; ENSG00000110395; ENSG00000109458; ENSG00000241553; ENSG00000138448; ENSG00000213281; ENSG00000115091; ENSG00000111229; ENSG0000…	59; 10096; 5578; 2059; 5894; 5159; 2887; 3845; 2909; 6722; 867; 2549; 7534; 7533; 81; 5728; 5906; 10092; 5599; 6197; 93649; 10163; 10097; 10093; 6777; 7531; 8440; 5771; 4893; 10094; 3685	126	126
0.00315509	0.0263498	tRNA processing in the nucleus	Reactome	R-HSA-6784531	ENSG00000079785; ENSG00000184575; ENSG00000198860; ENSG00000111581; ENSG00000085415; ENSG00000102900; ENSG00000113569; ENSG00000104356; ENSG00000171262; ENSG00000075188; ENSG00000138750; ENSG00000058804; ENSG00000124789; ENSG00000069248; ENSG00000132341; ENSG00000125450; ENSG00000030066	1653; 55706; 5901; 9688; 79902; 9972; 23279; 11260; 53371; 57122; 79023; 116461; 283742; 9631; 10940; 55746; 81929	59	57
0.00321839	0.0267972	mRNA surveillance pathway - Homo sapiens (human)	KEGG	path:hsa03015	ENSG00000101888; ENSG00000213639; ENSG00000100836; ENSG00000111196; ENSG00000111605; ENSG00000073711; ENSG00000111880; ENSG00000078304; ENSG00000071626; ENSG00000183684; ENSG00000141543; ENSG00000254535; ENSG00000165934; ENSG00000066027; ENSG00000108349; ENSG00000177613; ENSG00000162385; ENSG00000174740; ENSG00000119203; ENSG00000186298; ENSG00000112339; ENSG00000172531; ENSG00000167005; ENSG0000…	10767; 4116; 8732; 9775; 140886; 55916; 53981; 23283; 22794; 11051; 11052; 55110; 132430; 5499; 5500; 5501; 5523; 5525; 5527; 26528; 8106; 10189; 80335; 51692	91	91		-2.49236
0.00334491	0.0276005	Hedgehog ,off, state	Wikipathways	WP3316	ENSG00000111087; ENSG00000185920; ENSG00000074047	2735; 2736; 5727	3	3
0.00334491	0.0276005	Breakdown of the nuclear lamina	Reactome	R-HSA-352238	ENSG00000138794; ENSG00000113368; ENSG00000160789	4000; 839; 4001	3	3
0.00334491	0.0276005	tetrahydrofolate salvage from 5,10-methenyltetrahydrofolate	HumanCyc	PWY-6613	ENSG00000100714; ENSG00000159131; ENSG00000065911	10797; 4522; 2618	3	3
0.00342305	0.0281609	Platelet activation - Homo sapiens (human)	KEGG	path:hsa04611	ENSG00000162104; ENSG00000065534; ENSG00000160007; ENSG00000134318; ENSG00000061918; ENSG00000213639; ENSG00000163558; ENSG00000076928; ENSG00000137076; ENSG00000112062; ENSG00000065135; ENSG00000149782; ENSG00000196914; ENSG00000116473; ENSG00000118680; ENSG00000117020; ENSG00000138031; ENSG00000181104; ENSG00000092531; ENSG00000186298; ENSG00000184009; ENSG00000125753; ENSG00000101608; ENSG0000…	9475; 4638; 4659; 60; 8773; 71; 2149; 109; 115; 83660; 5331; 2773; 7408; 1277; 1278; 1281; 10000; 5906; 23365; 2909; 103910; 5499; 5500; 5501; 10627; 1432; 2983; 9138; 7094; 5584	122	122		-2.46559
0.00349868	0.0285277	Signaling by TGF-beta Receptor Complex	Reactome	R-HSA-170834	ENSG00000080839; ENSG00000095739; ENSG00000108389; ENSG00000143799; ENSG00000185591; ENSG00000186298; ENSG00000082898; ENSG00000112237; ENSG00000101665; ENSG00000110395; ENSG00000213639; ENSG00000118707; ENSG00000136603; ENSG00000116750; ENSG00000172531; ENSG00000141027; ENSG00000116478; ENSG00000141646; ENSG00000143947	867; 3065; 6498; 5501; 5933; 51377; 4092; 6667; 60436; 7514; 5499; 25805; 5500; 9611; 4089; 142; 892; 6233; 9110	71	67
0.00349868	0.0285277	Long-term potentiation - Homo sapiens (human)	KEGG	path:hsa04720	ENSG00000221823; ENSG00000149782; ENSG00000107758; ENSG00000071242; ENSG00000177189; ENSG00000186298; ENSG00000133703; ENSG00000155511; ENSG00000116473; ENSG00000213639; ENSG00000143933; ENSG00000151067; ENSG00000172531; ENSG00000160014; ENSG00000132155; ENSG00000198668; ENSG00000154229; ENSG00000128272; ENSG00000213281	4893; 3845; 5894; 775; 5906; 5532; 5534; 801; 805; 808; 6196; 6197; 5578; 2890; 5331; 468; 5499; 5500; 5501	67	67		-2.4561
0.00349868	0.0285277	Semaphorin interactions	Reactome	R-HSA-373755	ENSG00000182511; ENSG00000004399; ENSG00000160007; ENSG00000006607; ENSG00000092964; ENSG00000113657; ENSG00000092841; ENSG00000099250; ENSG00000133026; ENSG00000196914; ENSG00000137076; ENSG00000118680; ENSG00000096384; ENSG00000134318; ENSG00000100345; ENSG00000213949; ENSG00000136040; ENSG00000143878; ENSG00000172757	103910; 1809; 3672; 388; 7094; 8829; 23365; 4637; 4628; 9475; 1072; 9855; 1808; 4627; 23129; 3326; 10154; 2909; 2242	68	67
0.00353135	0.0287092	Early Phase of HIV Life Cycle	Reactome	R-HSA-162594	ENSG00000196419; ENSG00000196262; ENSG00000105486; ENSG00000175334; ENSG00000168496; ENSG00000164985; ENSG00000079246	7520; 8815; 5478; 2547; 3978; 11168; 2237	15	15
0.00360609	0.0292306	Apoptosis-related network due to altered Notch3 in ovarian cancer	Wikipathways	WP2864	ENSG00000168685; ENSG00000134954; ENSG00000166681; ENSG00000044574; ENSG00000169398; ENSG00000142864; ENSG00000111276; ENSG00000184557; ENSG00000101665; ENSG00000137801; ENSG00000089685; ENSG00000116478; ENSG00000181019; ENSG00000120899; ENSG00000181104; ENSG00000109320	2185; 3309; 332; 3065; 5747; 3575; 7057; 26135; 2113; 4092; 9021; 4790; 1027; 27018; 1728; 2149	53	53
0.00367287	0.0296845	VEGFA-VEGFR2 Signaling Pathway	Wikipathways	WP3888	ENSG00000108953; ENSG00000134954; ENSG00000080503; ENSG00000107643; ENSG00000108840; ENSG00000169398; ENSG00000115053; ENSG00000204628; ENSG00000163558; ENSG00000035403; ENSG00000101384; ENSG00000185104; ENSG00000168036; ENSG00000168078; ENSG00000144895; ENSG00000118260; ENSG00000172348; ENSG00000154734; ENSG00000120899; ENSG00000108984; ENSG00000106070; ENSG00000112290; ENSG00000278540; ENSG0000…	9475; 5747; 5584; 5906; 4790; 182; 51564; 9709; 1499; 6722; 5599; 154796; 1386; 6595; 10399; 3685; 5608; 2549; 83939; 5562; 7430; 7531; 2321; 1432; 5578; 31; 11124; 1072; 2887; 1500; 7414; 8828; 2113; 4627; 5894; 2185; 1385; 7004; 10014; 10231; 867; 6194; 8936; 3065; 55872; 468; 4691; 22943; 5331; 6546; 9510	236	236
0.00368647	0.0297074	RNA degradation - Homo sapiens (human)	KEGG	path:hsa03018	ENSG00000144580; ENSG00000198677; ENSG00000113300; ENSG00000135473; ENSG00000174740; ENSG00000204392; ENSG00000198791; ENSG00000123737; ENSG00000155508; ENSG00000179151; ENSG00000166938; ENSG00000140395; ENSG00000067057; ENSG00000223496; ENSG00000039123; ENSG00000254535; ENSG00000164167; ENSG00000074800; ENSG00000152520; ENSG00000111596; ENSG00000130713	57472; 5393; 80153; 4848; 9125; 115752; 80349; 9652; 29883; 118460; 9924; 132430; 140886; 57819; 23517; 5214; 255967; 2023; 23404; 9337; 11157	77	77		-2.43339
0.00371585	0.0298568	Influenza Viral RNA Transcription and Replication	Reactome	R-HSA-168273	ENSG00000111581; ENSG00000047315; ENSG00000085415; ENSG00000065150; ENSG00000102900; ENSG00000113569; ENSG00000075188; ENSG00000138750; ENSG00000058804; ENSG00000124789; ENSG00000168002; ENSG00000069248; ENSG00000125450; ENSG00000030066	55706; 9688; 79902; 9972; 3843; 23279; 53371; 57122; 79023; 9631; 5436; 81929; 5431; 55746	44	44
0.00382641	0.0305669	Aurora A signaling	PID	aurora_a_pathway	ENSG00000089685; ENSG00000141510; ENSG00000178999; ENSG00000088325; ENSG00000129474; ENSG00000013810; ENSG00000012048; ENSG00000126787; ENSG00000101224; ENSG00000132341; ENSG00000115163	7157; 9787; 5901; 10460; 84962; 672; 22974; 994; 9212; 1058; 332	31	31
[truncated: 74 more rows]

## Sheet: Abemaciclib UP
p-value	q-value	pathway	source	external_id	members_input_overlap	members_input_overlap_geneids	size	effective_size
[truncated: 323 more rows]

## Sheet: Abemaciclib DOWN
p-value	q-value	pathway	source	external_id	members_input_overlap	members_input_overlap_geneids	size	effective_size
[truncated: 786 more rows]

[truncated: 1 more sheets: Legends]
