# Supplementary material for: Pharmacological CDK4/6 inhibition reveals a p53‐dependent senescent state with restricted toxicity
Source: EMBO J. 2022 Jan 5;41(6):e108946. doi: 10.15252/embj.2021108946 (PMC8922251; doi:10.15252/embj.2021108946)
Supplement: Supplementary file 3 — Table EV2 [file EMBJ-41-e108946-s005.xlsx]

## Sheet: Ranked SASP genes
	Log2(Fold Change)
NF-kB	DOXO	ABEMA	p53
FOLR3	4.69636	7.91584	FOLR3
SFRP4	2.0986	7.27353	SFRP4
LEP	3.37562	6.0403	LEP
PDZD2	6.21363	5.64645	PDZD2
PAPPA2	3.12608	5.56489	PAPPA2
CCL7	6.04823	5.25091	CCL7
ADAM28	4.17361	5.1529	ADAM28
IL33	5.04233	5.08099	IL33
TG	3.53615	5.03287	TG
ANGPTL1	2.5312	4.9467	ANGPTL1
ANGPTL4	5.71808	4.84712	ANGPTL4
VGF	6.57358	4.80035	VGF
FCGBP	3.68424	4.72323	FCGBP
APOD	3.21578	4.456	APOD
CEACAM1	5.37268	4.44579	CEACAM1
SCG2	1.97096	4.40908	SCG2
BMP2	2.89051	4.36613	BMP2
LIPG	2.15904	4.23968	LIPG
CPE	2.89545	4.2388	CPE
NTN1	4.60772	4.1981	NTN1
DPP4	1.99087	4.06972	DPP4
ASPN	1.32839	4.0284	ASPN
ISM1	3.33366	3.87836	ISM1
COMP	2.41249	3.87373	COMP
MUC20	2.93609	3.86177	MUC20
TLL2	2.53286	3.6942	TLL2
USH2A	3.55491	3.6388	USH2A
STC1	2.67739	3.58355	STC1
SFRP2	1.76765	3.55339	SFRP2
GDF15	3.67833	3.3505	GDF15
COL15A1	1.09552	3.31616	COL15A1
SEMA3E	2.68577	3.13852	SEMA3E
AGT	2.34359	3.08314	AGT
SERPINE2	3.42311	3.03454	SERPINE2
C6orf1	0.846595	3.01631	C6orf1
COL10A1	3.62829	2.99901	COL10A1
XDH	3.498	2.96675	XDH
IL1A	4.68608	2.95993	IL1A
LAMA3	1.31194	2.95977	LAMA3
CLCA2	5.27877	2.95924	CLCA2
SPP1	2.34994	2.93797	SPP1
INHBB	1.08716	2.8613	INHBB
NBL1	1.3607	2.85853	NBL1
LGALS9	1.80362	2.85291	LGALS9
PLA2G15	0.783594	2.79893	PLA2G15
ISG15	3.16534	2.75999	ISG15
CRLF1	1.83439	2.73051	CRLF1
GNPTG	1.00068	2.71113	GNPTG
GRN	0.961692	2.64306	GRN
APOE	2.12655	2.63999	APOE
C5orf46	1.3485	2.57249	C5orf46
SEMA3C	1.66455	2.56502	SEMA3C
SOD3	2.20804	2.53997	SOD3
TNFSF13	1.62212	2.51488	TNFSF13
LIF	2.92957	2.41653	LIF
SERPINI1	3.74411	2.39358	SERPINI1
APOL1	2.15273	2.38775	APOL1
VEGFA	1.06271	2.37365	VEGFA
PCOLCE2	1.61474	2.28751	PCOLCE2
MR1	0.6899	2.23041	MR1
CPXM2	1.43708	2.20889	CPXM2
PLTP	0.561537	2.18653	PLTP
EGFL7	1.27687	2.16952	EGFL7
SERPING1	2.30416	2.12096	SERPING1
EPGN	3.90727	2.09277	EPGN
TSKU	0.589493	2.08828	TSKU
CDCP1	2.67868	2.0829	CDCP1
PLAT	3.31703	2.08286	PLAT
LYNX1	1.51861	2.07354	LYNX1
TGFB2	0.518173	2.02029	TGFB2
SPOCK1	0.846881	2.01642	SPOCK1
FAM180A	1.51302	1.98935	FAM180A
TGFA	4.65224	1.98597	TGFA
PSG9	1.17629	1.92328	PSG9
LGALS3BP	1.6892	1.90342	LGALS3BP
AGRN	0.900808	1.86199	AGRN
CREG1	1.36279	1.75329	CREG1
TFPI2	4.09776	1.75168	TFPI2
IGFBP2	2.04981	1.72694	IGFBP2
C10orf25	0.910572	1.71838	C10orf25
TGFBI	1.2316	1.67058	TGFBI
HTRA1	0.75868	1.63947	HTRA1
C3	6.17278	1.62686	C3
SLIT3	0.736159	1.62439	SLIT3
FJX1	1.18075	1.62316	FJX1
SRPX2	0.966638	1.61655	SRPX2
ITFG1	0.775082	1.60196	ITFG1
PRELP	1.08408	1.5972	PRELP
STC2	0.653419	1.56293	STC2
VWCE	2.4513	1.55551	VWCE
IGFBP3	1.63699	1.47777	IGFBP3
B2M	1.09706	1.45328	B2M
MUC1	0.612739	1.43857	MUC1
EDEM2	0.637755	1.43701	EDEM2
PDGFRL	2.28936	1.38621	PDGFRL
PAM	0.759611	1.3273	PAM
FMOD	0.673489	1.30408	FMOD
CGREF1	1.71884	1.30255	CGREF1
MAN2B2	1.00739	1.30177	MAN2B2
TIMP1	2.07708	1.2883	TIMP1
DEAF1	0.593429	1.28444	DEAF1
PAPPA	1.71785	1.24127	PAPPA
PLA2G12A	0.542907	1.24097	PLA2G12A
CRTAP	0.248606	1.22789	CRTAP
SFRP1	2.61037	1.20089	SFRP1
DDRGK1	0.803186	1.19539	DDRGK1
GAS6	1.49493	1.17411	GAS6
PCSK5	1.42472	1.16345	PCSK5
LAMC2	2.84444	1.13237	LAMC2
ADM	0.432138	1.11024	ADM
IGFBP7	1.10867	1.10061	IGFBP7
ADAMTS12	0.683808	1.09353	ADAMTS12
PSG6	3.0392	1.0773	PSG6
MMP16	0.558748	1.05843	MMP16
CBLN3	0.644152	1.04686	CBLN3
GDNF	1.71552	1.04387	GDNF
PRLR	2.0908	1.03554	PRLR
ADAMTSL5	0.675626	1.0186	ADAMTSL5
COL8A1	1.49676	0.998683	COL8A1
PLXNB1	1.10552	0.995006	PLXNB1
CST3	1.03984	0.976499	CST3
CD59	0.626871	0.972004	CD59
LOXL4	2.68591	0.944545	LOXL4
PVR	1.14817	0.938817	PVR
LEPR	0.875482	0.932154	LEPR
EDIL3	0.92351	0.925023	EDIL3
CFH	2.25642	0.913379	CFH
MAMDC2	1.21942	0.838117	MAMDC2
PAMR1	0.861764	0.827068	PAMR1
MMP24	0.902375	0.817798	MMP24
WNT5B	0.861135	0.790789	WNT5B
HBEGF	1.23494	0.740288	HBEGF
SDF2	0.500604	0.738341	SDF2
PRDX4	0.495106	0.671272	PRDX4
EREG	3.04247	0.639841	EREG
CTF1	0.536177	0.629763	CTF1
HAPLN1	1.66941	0.611217	HAPLN1
ABHD15	0.534493	0.548955	ABHD15
COL4A5	0.623455	0.520038	COL4A5
LTBP3	0.927419	0.511575	LTBP3
SERPINB2	3.1968	0.481099	SERPINB2
LOX	0.934764	0.451925	LOX
IGFBP4	0.638748	0.415606	IGFBP4
LAMC1	0.583608	0.326006	LAMC1
MFGE8	1.1654	0.293837	MFGE8
TFPI	0.65214	0.266012	TFPI
QSOX1	1.14622	0.250968	QSOX1
ACHE	2.55711	0	ACHE
ADAM23	1.45172	0	ADAM23
ADAMTSL4	0.802773	0	ADAMTSL4
BMPER	1.61556	0	BMPER
C1QTNF1	1.24049	0	C1QTNF1
C2orf66	4.72256	0	C2orf66
C7	4.29571	0	C7
CCL2	1.5667	0	CCL2
CCL5	6.22059	0	CCL5
CGA	2.36756	0	CGA
CILP2	2.12444	0	CILP2
COL4A6	1.8618	0	COL4A6
COL6A1	0.766328	0	COL6A1
CXCL14	1.70554	0	CXCL14
CXCL16	1.60859	0	CXCL16
CXCL2	5.25583	0	CXCL2
CXCL8	5.13482	0	CXCL8
EBI3	2.6136	0	EBI3
EGF	1.56401	0	EGF
EMCN	2.68918	0	EMCN
ESM1	3.17188	0	ESM1
F8	0.998914	0	F8
FAM20C	0.751028	0	FAM20C
FAM3C	0.589307	0	FAM3C
Fas	0.95809	0	Fas
GAL	2.01302	0	GAL
GDF5	1.45026	0	GDF5
GPX3	2.04844	0	GPX3
HYAL3	0.927204	0	HYAL3
IL18	3.21433	0	IL18
IL1B	3.52485	0	IL1B
IL6	1.66721	0	IL6
LIPH	3.14037	0	LIPH
LRRC17	1.50587	0	LRRC17
MMP12	2.58299	0	MMP12
MMRN2	1.81242	0	MMRN2
MUC13	5.67438	0	MUC13
MUC19	3.10006	0	MUC19
NRG1	0.561555	0	NRG1
PCDH15	5.57577	0	PCDH15
PENK	0.743008	0	PENK
PGF	1.18349	0	PGF
PRG4	3.84107	0	PRG4
PSG1	0.994201	0	PSG1
PSG2	2.96447	0	PSG2
RBP4	3.67383	0	RBP4
REN	2.61064	0	REN
SAA1	4.33358	0	SAA1
SCG5	1.00433	0	SCG5
SECTM1	0.886041	0	SECTM1
SERPINA9	4.40712	0	SERPINA9
SHBG	2.94919	0	SHBG
SPINT1	1.71066	0	SPINT1
STX1A	1.24326	0	STX1A
SVEP1	0.670036	0	SVEP1
THSD1	1.82886	0	THSD1
TNC	0.543448	0	TNC
TNFSF15	3.21291	0	TNFSF15
TNR	5.68239	0	TNR
ULBP2	1.27216	0	ULBP2
VEGFC	0.73431	0	VEGFC
WNT11	3.61583	0	WNT11
WNT16	3.68682	0	WNT16
WNT9A	1.45275	0	WNT9A
MFAP5	0.697655	-0.255244	MFAP5
NUCB2	0.485933	-0.291618	NUCB2
MMP3	0.466271	-0.402217	MMP3
CLU	0.727489	-0.40712	CLU
BDNF	0.395287	-0.420253	BDNF
GDF11	0.411131	-0.446158	GDF11
LRP8	0.755961	-0.474265	LRP8
SEMA3A	1.04486	-0.48695	SEMA3A
PDCD1LG2	1.37103	-0.502512	PDCD1LG2
LAMA4	2.25774	-0.615597	LAMA4
VCAN	0.815816	-0.673665	VCAN
CPA4	0.514114	-0.685741	CPA4
TIMP3	2.12967	-0.713669	TIMP3
IGFBP5	1.2954	-0.720857	IGFBP5
FBLN1	1.46262	-0.79734	FBLN1
LTBP1	1.26416	-0.80295	LTBP1
MMP1	1.73356	-0.859178	MMP1
KISS1	2.71335	-0.902119	KISS1
CLCF1	0.831536	-0.936956	CLCF1
TNXB	1.64825	-1.05247	TNXB
SERPINF1	0.534599	-1.12777	SERPINF1
IL4R	0.861252	-1.16333	IL4R
SRGN	0.779072	-1.28676	SRGN
FN1	0.301924	-1.38117	FN1
SERPINE1	1.48074	-1.40777	SERPINE1
EDN1	0.563281	-1.51735	EDN1
RELN	0.850129	-1.53105	RELN
IGFBP6	1.00931	-1.67652	IGFBP6
SCUBE3	0.847731	-1.7335	SCUBE3
PRSS3	1.54473	-1.88502	PRSS3
FGF7	1.06257	-1.91666	FGF7
PLAU	2.21741	-2.06983	PLAU
IL11	0.993012	-2.50972	IL11
CXCL1	2.75399	-2.79644	CXCL1

## Sheet: Legends
	RNA-sequencing was performed with human fibroblasts (BJ) treated with vehicle (water for 8 times 24 hours) or doxorubicin (250 nM for 24 hours) or abemaciclib (1 μM for 8 times 24 hours) at 8 days post treatments (n=3, sequenced together). The log2(fold change) values (relative to vehicle group) of SASP factors was ploted in Figure 3D. Well-known NF-kB targets was highlighted in red and well-know…
