# Supplementary material for: Pharmacological CDK4/6 inhibition reveals a p53‐dependent senescent state with restricted toxicity
Source: EMBO J. 2022 Jan 5;41(6):e108946. doi: 10.15252/embj.2021108946 (PMC8922251; doi:10.15252/embj.2021108946)
Supplement: Supplementary file 4 — Table EV3 [file EMBJ-41-e108946-s003.xlsx]

## Sheet: Primers
Human #UPL probe number
Tubulin #40	Forward	cttcgtctccgccatcag
	Reverse	cgtgttccaggcagtagagc
E2F2 #1	Forward	tccccagggacttctaaagc
	Reverse	tgaatctccaactctactggatga
p16 (INK4A) #67	Forward	gagcagcatggagccttc
	Reverse	cgtaactattcggtgcgttg
p21 (CDKN1A) #32	Forward	tcactgtcttgtacccttgtgc
	Reverse	ggcgtttggagtggtagaaa
CCNE2 #35	Forward	ccccaagaagcccagataat
	Reverse	caggtggccaacaattcct
CDC6 #11	Forward	gggaacacatctgtgggaaa
	Reverse	aagcctttcagttccttcttga
CDC25A #34	Forward	catggactccaggagggtaa
	Reverse	cactgctatctctttcatttgagg
GADD45A #37	Forward	agagcagaagaccgaaagga
	Reverse	tgactcagggctttgctga
RRM2B #10	Forward	cacctgggtgctgtcgtag
	Reverse	cagactccgccgaagcta
MDM2 #44	Forward	catgcctgcccactttaga
	Reverse	ggaggctcccaactgctt
IL1A #6	Forward	ggttgagtttaagccaatcca
	Reverse	tgctgacctaggcttgatga
IL1B #78	Forward	tacctgtcctgcgtgttgaa
	Reverse	tctttgggtaatttttgggatct
IL6 #45	Forward	caggagcccagctatgaact
	Reverse	gaaggcagcaggcaacac
CCL2 #40	Forward	agtctctgccgcccttct
	Reverse	gtgactggggcattgattg
CCL5 #59	Forward	tgcccacatcaaggagtattt
	Reverse	ctttcgggtgacaaagacg
MMP1 #7	Forward	gctaacctttgatgctataactacga
	Reverse	tttgtgcgcatgtagaatctg
CXCL1 #83	Forward	catcgaaaagatgctgaacagt
	Reverse	ataagggcagggcctcct
IGFBP3 #62	Forward	aacgctagtgccgtcagc
	Reverse	cggtcttcctccgactcac
LIF #51	Forward	tgaagtgcagcccataatga
	Reverse	ttccagtgcagaaccaacag
ISG15 #23	Forward	gcgaactcatctttgccagta
hISG15 R #23	Reverse	ccagcatcttcaccgtcag
GDF15 #1	Forward	ccggatactcacgccaga
hNTN1 R #25	Reverse	agagatacgcaggtgcaggt
TGFA #64	Forward	cattgtccatgcctcaggata
hNTN1 R #25	Reverse	gatttctagaagaaaaatccccaaa
Mouse #UPL probe number
Tubulin #89	Forward	ctggaacccacggtcatc
	Reverse	gtggccacgagcatagttatt
p16 #91	Forward	aatctccgcgaggaaagc
	Reverse	gtctgcagcggactccat
p21 #16	Forward	aacatctcagggccgaaa
	Reverse	tgcgcttggagtgatagaaa
Il1a #52	Forward	ttggttaaatgacctgcaaca
	Reverse	gagcgctcacgaacagttg
Il6 #6	Forward	gctaccaaactggatataatcagga
	Reverse	ccaggtagctatggtactccagaa
Cxcl1 #83	Forward	gactccagccacactccaac
	Reverse	tgacagcgcagctcattg
Cxcl10 #3	Forward	gctgccgtcattttctgc
	Reverse	tctcactggcccgtcatc
Ccl2 #62	Forward	catccacgtgttggctca
	Reverse	gatcatcttgctggtgaatgagt
Mmp3 #89	Forward	ttttggccatctcttccatc
	Reverse	ctcctcgtgccctcgtatag
Mmp9 #83	Forward	agacgacatagacggcatcc
	Reverse	tcggctgtggttcagttgt
Mmp13 #89	Forward	gccagaacttcccaaccat
	Reverse	tcagagcccagaattttctcc
Isg15 #71	Forward	agtcgacccagtctctgactct
mIsg15 R #71	Reverse	ccccagcatcttcaccttta
Igfbp3 #63	Forward	gcagcctaagcacctacctc
mIgfbp3 R #63	Reverse	ctttccacactcccagcatt
Tgfa #71	Forward	ggtcctgttctcaggtccag
mTgfa R #71	Reverse	tgtgtacaggcactgggatg
Lif #25	Forward	tgaaaacggcctgcatcta
mLif R #25	Reverse	gaccttcattatgggctgga
Gdf15 #1	Forward	tcaaagacacactcaggacaca
mLif R #25	Reverse	aggaacagcaggaacctcag

## Sheet: Legend
	The sequence of probes and qPCR primers (UPL system) used in this article for both human and mouse cells or tissues
